# Supplementary material for: Identification of Genomic Loci Associated with Rhodococcus equi Susceptibility in Foals
Source: PLoS One. 2014 Jun 3;9(6):e98710. doi: 10.1371/journal.pone.0098710 (PMC4043894; doi:10.1371/journal.pone.0098710)
Supplement: Table S1 — CNV regions called from foals across all phenotypic groups during CNV association analysis. (XLSX) [file pone.0098710.s002.xlsx]

## Sheet: CNVRs
ID	Chr	Start	Stop	Size
CNVR_0001	chr1	541227	541913	687
CNVR_0002	chr1	604476	617283	12808
CNVR_0003	chr1	1019243	1022910	3668
CNVR_0004	chr1	1413715	1413863	149
CNVR_0005	chr1	2546100	2562584	16485
CNVR_0006	chr1	2619153	3424334	805182
CNVR_0007	chr1	7305681	7305894	214
CNVR_0008	chr1	8050348	8054029	3682
CNVR_0009	chr1	8308358	8363421	55064
CNVR_0010	chr1	8560500	8695669	135170
CNVR_0011	chr1	10284780	10285945	1166
CNVR_0012	chr1	10697605	10697715	111
CNVR_0013	chr1	10807257	10807382	126
CNVR_0014	chr1	16003313	16113978	110666
CNVR_0015	chr1	17526202	17538353	12152
CNVR_0016	chr1	18534276	18534781	506
CNVR_0017	chr1	21452446	21452699	254
CNVR_0018	chr1	21812074	21812504	431
CNVR_0019	chr1	26049213	26067286	18074
CNVR_0020	chr1	26221913	26295137	73225
CNVR_0021	chr1	26332373	26333848	1476
CNVR_0022	chr1	26346245	26374654	28410
CNVR_0023	chr1	26394645	26394851	207
CNVR_0024	chr1	26748364	26748628	265
CNVR_0025	chr1	27327569	27328479	911
CNVR_0026	chr1	27785656	27786372	717
CNVR_0027	chr1	27894553	27898667	4115
CNVR_0028	chr1	28258105	28258992	888
CNVR_0029	chr1	28870126	28870913	788
CNVR_0030	chr1	28918854	28919922	1069
CNVR_0031	chr1	28969767	28970708	942
CNVR_0032	chr1	29046721	29049064	2344
CNVR_0033	chr1	29508740	29509253	514
CNVR_0034	chr1	29585610	29635849	50240
CNVR_0035	chr1	29665796	29666069	274
CNVR_0036	chr1	29772078	29772224	147
CNVR_0037	chr1	30113955	30114250	296
CNVR_0038	chr1	30232944	30236223	3280
CNVR_0039	chr1	30832762	30940297	107536
CNVR_0040	chr1	31196894	31197207	314
CNVR_0041	chr1	31709782	31713490	3709
CNVR_0042	chr1	31812935	31813496	562
CNVR_0043	chr1	32192223	32195319	3097
CNVR_0044	chr1	32585640	32737858	152219
CNVR_0045	chr1	33299082	33299193	112
CNVR_0046	chr1	33705458	33707433	1976
CNVR_0047	chr1	33828770	33935300	106531
CNVR_0048	chr1	35559922	35581883	21962
CNVR_0049	chr1	35911725	35929472	17748
CNVR_0050	chr1	37376666	37674489	297824
CNVR_0051	chr1	40601024	40601164	141
CNVR_0052	chr1	42306960	42307548	589
CNVR_0053	chr1	44361388	44372742	11355
CNVR_0054	chr1	45063002	45137985	74984
CNVR_0055	chr1	46418486	46421224	2739
CNVR_0056	chr1	47004322	47008348	4027
CNVR_0057	chr1	48101926	48294000	192075
CNVR_0058	chr1	48894600	48895084	485
CNVR_0059	chr1	48895100	48897302	2203
CNVR_0060	chr1	49551880	49552358	479
CNVR_0061	chr1	50306394	50306499	106
CNVR_0062	chr1	50307609	50307942	334
CNVR_0063	chr1	55570553	55571399	847
CNVR_0064	chr1	56364376	56507358	142983
CNVR_0065	chr1	56893599	56893787	189
CNVR_0066	chr1	56893868	56894034	167
CNVR_0067	chr1	57157203	57157485	283
CNVR_0068	chr1	57254934	57268752	13819
CNVR_0069	chr1	58870027	58870175	149
CNVR_0070	chr1	58898544	58898771	228
CNVR_0071	chr1	60345690	60431980	86291
CNVR_0072	chr1	61107630	61137182	29553
CNVR_0073	chr1	61400984	61402605	1622
CNVR_0074	chr1	61434794	61435277	484
CNVR_0075	chr1	61455835	61456177	343
CNVR_0076	chr1	61460094	61460834	741
CNVR_0077	chr1	62482834	62483002	169
CNVR_0078	chr1	62526520	62526716	197
CNVR_0079	chr1	62527463	62527681	219
CNVR_0080	chr1	62529388	62530651	1264
CNVR_0081	chr1	64684637	65021147	336511
CNVR_0082	chr1	65219826	65226529	6704
CNVR_0083	chr1	67486533	67488261	1729
CNVR_0084	chr1	68256055	68321677	65623
CNVR_0085	chr1	68361551	68363876	2326
CNVR_0086	chr1	69176842	69176958	117
CNVR_0087	chr1	69333187	69333463	277
CNVR_0088	chr1	71642586	71754938	112353
CNVR_0089	chr1	71973879	71974051	173
CNVR_0090	chr1	72601262	73846547	1245286
CNVR_0091	chr1	73936902	73936969	68
CNVR_0092	chr1	73937280	73937611	332
CNVR_0093	chr1	75337239	75400665	63427
CNVR_0094	chr1	78747161	78751240	4080
CNVR_0095	chr1	79866939	79867210	272
CNVR_0096	chr1	80229052	80245939	16888
CNVR_0097	chr1	80429566	80447645	18080
CNVR_0098	chr1	81089878	81091740	1863
CNVR_0099	chr1	82065546	82065655	110
CNVR_0100	chr1	82418388	82418686	299
CNVR_0101	chr1	82890197	82890448	252
CNVR_0102	chr1	83884953	83906062	21110
CNVR_0103	chr1	84579453	84579665	213
CNVR_0104	chr1	88835486	88835860	375
CNVR_0105	chr1	88886013	88924897	38885
CNVR_0106	chr1	89372981	89904523	531543
CNVR_0107	chr1	89926205	89926532	328
CNVR_0108	chr1	90379733	90380005	273
CNVR_0109	chr1	90620525	90620753	229
CNVR_0110	chr1	90774225	90774932	708
CNVR_0111	chr1	91470778	91470933	156
CNVR_0112	chr1	91476743	91477158	416
CNVR_0113	chr1	91602998	91611754	8757
CNVR_0114	chr1	91959707	91959922	216
CNVR_0115	chr1	92319749	92341229	21481
CNVR_0116	chr1	92547133	92547311	179
CNVR_0117	chr1	93062934	93064207	1274
CNVR_0118	chr1	93196632	93196892	261
CNVR_0119	chr1	93214375	93307045	92671
CNVR_0120	chr1	93672953	93676717	3765
CNVR_0121	chr1	93696497	93697442	946
CNVR_0122	chr1	93712748	93713040	293
CNVR_0123	chr1	93754084	93755605	1522
CNVR_0124	chr1	94015803	94016013	211
CNVR_0125	chr1	94693356	94693636	281
CNVR_0126	chr1	97239794	97240098	305
CNVR_0127	chr1	97636412	97636541	130
CNVR_0128	chr1	97687027	97695350	8324
CNVR_0129	chr1	99193375	99218338	24964
CNVR_0130	chr1	100424336	102078870	1654535
CNVR_0131	chr1	102083884	103570547	1486664
CNVR_0132	chr1	103684795	103987749	302955
CNVR_0133	chr1	104567825	104567975	151
CNVR_0134	chr1	104808108	104826312	18205
CNVR_0135	chr1	106297114	106297761	648
CNVR_0136	chr1	106299093	106353937	54845
CNVR_0137	chr1	107817324	108069014	251691
CNVR_0138	chr1	108107137	108107293	157
CNVR_0139	chr1	109252318	109655783	403466
CNVR_0140	chr1	110483577	110556272	72696
CNVR_0141	chr1	110981852	111090002	108151
CNVR_0142	chr1	111110949	111111427	479
CNVR_0143	chr1	111128539	111134308	5770
CNVR_0144	chr1	111286764	111287051	288
CNVR_0145	chr1	114014598	114214570	199973
CNVR_0146	chr1	115139847	115140069	223
CNVR_0147	chr1	115140922	115141271	350
CNVR_0148	chr1	116355249	116401442	46194
CNVR_0149	chr1	116437151	116437633	483
CNVR_0150	chr1	117602776	117603131	356
CNVR_0151	chr1	117604174	117637307	33134
CNVR_0152	chr1	118491162	118537040	45879
CNVR_0153	chr1	118936745	118936886	142
CNVR_0154	chr1	119448760	119488215	39456
CNVR_0155	chr1	120264263	120281470	17208
CNVR_0156	chr1	121236979	121237166	188
CNVR_0157	chr1	121387573	121388585	1013
CNVR_0158	chr1	121486412	121486755	344
CNVR_0159	chr1	122165066	122240897	75832
CNVR_0160	chr1	122417277	122428359	11083
CNVR_0161	chr1	122923559	122962362	38804
CNVR_0162	chr1	124550057	124575144	25088
CNVR_0163	chr1	124575960	124576176	217
CNVR_0164	chr1	124650992	124653960	2969
CNVR_0165	chr1	124934540	124936101	1562
CNVR_0166	chr1	126163996	126165662	1667
CNVR_0167	chr1	126737932	126743440	5509
CNVR_0168	chr1	127015128	127045834	30707
CNVR_0169	chr1	127114302	127114665	364
CNVR_0170	chr1	127334461	127362328	27868
CNVR_0171	chr1	127851471	127851619	149
CNVR_0172	chr1	128048393	128048679	287
CNVR_0173	chr1	129236073	129236146	74
CNVR_0174	chr1	129954429	129965540	11112
CNVR_0175	chr1	131454639	131761175	306537
CNVR_0176	chr1	132409591	132411996	2406
CNVR_0177	chr1	132474632	132518199	43568
CNVR_0178	chr1	135400000	135431109	31110
CNVR_0179	chr1	135750728	135756968	6241
CNVR_0180	chr1	137842981	137843560	580
CNVR_0181	chr1	138010797	138011217	421
CNVR_0182	chr1	138011683	138014544	2862
CNVR_0183	chr1	138056629	138057196	568
CNVR_0184	chr1	138997484	139028721	31238
CNVR_0185	chr1	139932807	139932902	96
CNVR_0186	chr1	139937769	139938047	279
CNVR_0187	chr1	141092161	141104819	12659
CNVR_0188	chr1	142018486	142018865	380
CNVR_0189	chr1	142846500	143798629	952130
CNVR_0190	chr1	145282462	145282558	97
CNVR_0191	chr1	145360718	145361018	301
CNVR_0192	chr1	145426171	145426418	248
CNVR_0193	chr1	145427307	145428347	1041
CNVR_0194	chr1	145430304	145430696	393
CNVR_0195	chr1	145487414	145488554	1141
CNVR_0196	chr1	145520317	145520458	142
CNVR_0197	chr1	146172580	146173474	895
CNVR_0198	chr1	146174608	146190727	16120
CNVR_0199	chr1	146197216	146197459	244
CNVR_0200	chr1	146882729	146884326	1598
CNVR_0201	chr1	146898214	146898428	215
CNVR_0202	chr1	146952386	146953229	844
CNVR_0203	chr1	147186384	147186842	459
CNVR_0204	chr1	147787337	147787451	115
CNVR_0205	chr1	148063427	148067186	3760
CNVR_0206	chr1	148120122	148120495	374
CNVR_0207	chr1	148223488	148223597	110
CNVR_0208	chr1	148383033	148395107	12075
CNVR_0209	chr1	148825759	148826052	294
CNVR_0210	chr1	149907941	149909125	1185
CNVR_0211	chr1	151994862	152362490	367629
CNVR_0212	chr1	153027297	153027685	389
CNVR_0213	chr1	153278019	153278594	576
CNVR_0214	chr1	155040771	155052240	11470
CNVR_0215	chr1	155245716	155245944	229
CNVR_0216	chr1	155275519	155745295	469777
CNVR_0217	chr1	155906425	155937429	31005
CNVR_0218	chr1	156095221	156555548	460328
CNVR_0219	chr1	156690619	156714494	23876
CNVR_0220	chr1	156878500	156885700	7201
CNVR_0221	chr1	157225559	157226000	442
CNVR_0222	chr1	157227161	157227465	305
CNVR_0223	chr1	157694800	157694998	199
CNVR_0224	chr1	157950644	157950863	220
CNVR_0225	chr1	158127016	158127213	198
CNVR_0226	chr1	158201240	158201356	117
CNVR_0227	chr1	158201527	158203472	1946
CNVR_0228	chr1	158287580	158287695	116
CNVR_0229	chr1	158295520	158351586	56067
CNVR_0230	chr1	158382073	158396785	14713
CNVR_0231	chr1	158404028	158404173	146
CNVR_0232	chr1	158563545	160296515	1732971
CNVR_0233	chr1	160381881	160382133	253
CNVR_0234	chr1	160817645	160819755	2111
CNVR_0235	chr1	161256767	161257216	450
CNVR_0236	chr1	161270272	161272522	2251
CNVR_0237	chr1	161277315	161277884	570
CNVR_0238	chr1	161343268	161343373	106
CNVR_0239	chr1	161431632	161442247	10616
CNVR_0240	chr1	161634847	161637395	2549
CNVR_0241	chr1	161974851	161975033	183
CNVR_0242	chr1	162005653	162006004	352
CNVR_0243	chr1	162309857	162310039	183
CNVR_0244	chr1	162334429	162334881	453
CNVR_0245	chr1	162366785	163203110	836326
CNVR_0246	chr1	168129313	168144614	15302
CNVR_0247	chr1	168352642	168355062	2421
CNVR_0248	chr1	168528588	168529348	761
CNVR_0249	chr1	171309695	171310404	710
CNVR_0250	chr1	171431738	171447492	15755
CNVR_0251	chr1	171530316	171548938	18623
CNVR_0252	chr1	171994933	172204927	209995
CNVR_0253	chr1	172980352	173107689	127338
CNVR_0254	chr1	179574124	179574633	510
CNVR_0255	chr1	179947464	179948483	1020
CNVR_0256	chr1	180145036	180145169	134
CNVR_0257	chr1	181625075	181625195	121
CNVR_0258	chr1	182845469	182847376	1908
CNVR_0259	chr1	183684688	183684884	197
CNVR_0260	chr1	183700300	183725339	25040
CNVR_0261	chr1	184144920	184163385	18466
CNVR_0262	chr1	184521223	184521351	129
CNVR_0263	chr2	425030	430667	5638
CNVR_0264	chr2	3054667	3059808	5142
CNVR_0265	chr2	3337075	4523735	1186661
CNVR_0266	chr2	4906212	4912003	5792
CNVR_0267	chr2	6125726	6125911	186
CNVR_0268	chr2	6130092	6138523	8432
CNVR_0269	chr2	6304157	6378969	74813
CNVR_0270	chr2	6548437	6558022	9586
CNVR_0271	chr2	6633712	6633864	153
CNVR_0272	chr2	6926849	6927430	582
CNVR_0273	chr2	6947646	6947748	103
CNVR_0274	chr2	7913702	7926209	12508
CNVR_0275	chr2	8714519	8715481	963
CNVR_0276	chr2	11343229	11368181	24953
CNVR_0277	chr2	12110068	12111207	1140
CNVR_0278	chr2	12303131	12303705	575
CNVR_0279	chr2	12811400	12811609	210
CNVR_0280	chr2	12811668	12812532	865
CNVR_0281	chr2	12814861	12817430	2570
CNVR_0282	chr2	13058863	13068479	9617
CNVR_0283	chr2	13125910	13356182	230273
CNVR_0284	chr2	13433269	13433415	147
CNVR_0285	chr2	14717396	14717568	173
CNVR_0286	chr2	15177321	15178123	803
CNVR_0287	chr2	15656411	15656556	146
CNVR_0288	chr2	16075783	16174483	98701
CNVR_0289	chr2	16712032	16713667	1636
CNVR_0290	chr2	17224842	17226043	1202
CNVR_0291	chr2	18114859	18152329	37471
CNVR_0292	chr2	18450396	18452985	2590
CNVR_0293	chr2	18635889	18636175	287
CNVR_0294	chr2	19325035	19381503	56469
CNVR_0295	chr2	19835481	19835919	439
CNVR_0296	chr2	19906868	19908093	1226
CNVR_0297	chr2	19961425	19961585	161
CNVR_0298	chr2	20079154	20079504	351
CNVR_0299	chr2	21288491	21298946	10456
CNVR_0300	chr2	21729963	21731051	1089
CNVR_0301	chr2	21731268	21735561	4294
CNVR_0302	chr2	21955574	21969222	13649
CNVR_0303	chr2	23363279	23363412	134
CNVR_0304	chr2	23379073	23379205	133
CNVR_0305	chr2	23596637	23596818	182
CNVR_0306	chr2	24411571	24411782	212
CNVR_0307	chr2	24467706	24468082	377
CNVR_0308	chr2	24581100	24582677	1578
CNVR_0309	chr2	25118820	25180843	62024
CNVR_0310	chr2	25544357	25544561	205
CNVR_0311	chr2	26927285	26938173	10889
CNVR_0312	chr2	27071181	27353795	282615
CNVR_0313	chr2	28056640	28125069	68430
CNVR_0314	chr2	28827421	28839971	12551
CNVR_0315	chr2	28844770	28846535	1766
CNVR_0316	chr2	29966767	29982368	15602
CNVR_0317	chr2	30648457	30658317	9861
CNVR_0318	chr2	30956322	30956447	126
CNVR_0319	chr2	30979210	31116993	137784
CNVR_0320	chr2	31725652	31726199	548
CNVR_0321	chr2	31726655	31727213	559
CNVR_0322	chr2	32131042	32170726	39685
CNVR_0323	chr2	32735972	32736339	368
CNVR_0324	chr2	33222686	33222868	183
CNVR_0325	chr2	33876822	33885773	8952
CNVR_0326	chr2	34700085	34730393	30309
CNVR_0327	chr2	36242905	36249302	6398
CNVR_0328	chr2	36983010	36983705	696
CNVR_0329	chr2	37052343	37052541	199
CNVR_0330	chr2	37055856	37056053	198
CNVR_0331	chr2	37058535	37059873	1339
CNVR_0332	chr2	37199480	37207141	7662
CNVR_0333	chr2	38776819	38778296	1478
CNVR_0334	chr2	39112914	39122189	9276
CNVR_0335	chr2	40745408	40749746	4339
CNVR_0336	chr2	41853749	41853999	251
CNVR_0337	chr2	43045876	43046994	1119
CNVR_0338	chr2	44061622	44063495	1874
CNVR_0339	chr2	44414990	44416771	1782
CNVR_0340	chr2	46247554	46247777	224
CNVR_0341	chr2	46352298	46359653	7356
CNVR_0342	chr2	46473983	46477573	3591
CNVR_0343	chr2	47902479	47906148	3670
CNVR_0344	chr2	48325626	48346559	20934
CNVR_0345	chr2	48650392	48657425	7034
CNVR_0346	chr2	49085317	49085497	181
CNVR_0347	chr2	51473362	51473514	153
CNVR_0348	chr2	51806902	51807072	171
CNVR_0349	chr2	52151641	52151751	111
CNVR_0350	chr2	53669456	53670576	1121
CNVR_0351	chr2	54216032	54511524	295493
CNVR_0352	chr2	55143202	55143506	305
CNVR_0353	chr2	55894557	55898069	3513
CNVR_0354	chr2	56399599	56409571	9973
CNVR_0355	chr2	57304770	57304959	190
CNVR_0356	chr2	57463155	57480008	16854
CNVR_0357	chr2	58559789	58559929	141
CNVR_0358	chr2	58586577	58586804	228
CNVR_0359	chr2	58682635	58739440	56806
CNVR_0360	chr2	58984063	58985317	1255
CNVR_0361	chr2	58985462	58985868	407
CNVR_0362	chr2	60028669	60505929	477261
CNVR_0363	chr2	60609095	60609455	361
CNVR_0364	chr2	61593762	62056292	462531
CNVR_0365	chr2	62212227	62215070	2844
CNVR_0366	chr2	68911096	68911210	115
CNVR_0367	chr2	71031776	71047336	15561
CNVR_0368	chr2	71048640	71161834	113195
CNVR_0369	chr2	75527178	75533223	6046
CNVR_0370	chr2	75751132	75751846	715
CNVR_0371	chr2	78215957	78216073	117
CNVR_0372	chr2	79200026	79200255	230
CNVR_0373	chr2	80144998	80145173	176
CNVR_0374	chr2	80193157	80193343	187
CNVR_0375	chr2	80382771	80435395	52625
CNVR_0376	chr2	80489585	80751090	261506
CNVR_0377	chr2	82852477	82852692	216
CNVR_0378	chr2	83278033	83707447	429415
CNVR_0379	chr2	84940677	84970864	30188
CNVR_0380	chr2	84971335	84971759	425
CNVR_0381	chr2	84972007	84980032	8026
CNVR_0382	chr2	86234451	86234918	468
CNVR_0383	chr2	86933726	86936834	3109
CNVR_0384	chr2	86946672	86950576	3905
CNVR_0385	chr2	87414944	87709457	294514
CNVR_0386	chr2	87712452	87712570	119
CNVR_0387	chr2	87785089	87790998	5910
CNVR_0388	chr2	88335354	88335699	346
CNVR_0389	chr2	88337690	88381901	44212
CNVR_0390	chr2	88414222	88414429	208
CNVR_0391	chr2	88754970	89061174	306205
CNVR_0392	chr2	90447489	90447803	315
CNVR_0393	chr2	91510635	91510839	205
CNVR_0394	chr2	91511186	91511545	360
CNVR_0395	chr2	91827605	91867163	39559
CNVR_0396	chr2	91882553	91882770	218
CNVR_0397	chr2	93469574	93469693	120
CNVR_0398	chr2	94670976	95375412	704437
CNVR_0399	chr2	100356429	100362984	6556
CNVR_0400	chr2	101077450	101082069	4620
CNVR_0401	chr2	103267041	103267762	722
CNVR_0402	chr2	103811795	103812798	1004
CNVR_0403	chr2	104886732	105059505	172774
CNVR_0404	chr2	106350547	106355650	5104
CNVR_0405	chr2	106987251	106987485	235
CNVR_0406	chr2	106988378	106988506	129
CNVR_0407	chr2	107259207	107781958	522752
CNVR_0408	chr2	108090248	108090748	501
CNVR_0409	chr2	108444667	108444878	212
CNVR_0410	chr2	112980569	112981247	679
CNVR_0411	chr2	113786898	113787013	116
CNVR_0412	chr2	115887726	115888356	631
CNVR_0413	chr2	119577347	119577719	373
CNVR_0414	chr2	119579764	119579946	183
CNVR_0415	chr3	144832	154064	9233
CNVR_0416	chr3	271205	356807	85603
CNVR_0417	chr3	1416336	1425290	8955
CNVR_0418	chr3	2565128	2578479	13352
CNVR_0419	chr3	3179466	3204792	25327
CNVR_0420	chr3	3972977	3973831	855
CNVR_0421	chr3	3976655	3976949	295
CNVR_0422	chr3	5125488	5126169	682
CNVR_0423	chr3	5889356	5889472	117
CNVR_0424	chr3	7794950	7807510	12561
CNVR_0425	chr3	7831489	7832665	1177
CNVR_0426	chr3	8175900	8354915	179016
CNVR_0427	chr3	8376230	8383273	7044
CNVR_0428	chr3	9010295	9010722	428
CNVR_0429	chr3	10306529	10306640	112
CNVR_0430	chr3	10961398	13051412	2090015
CNVR_0431	chr3	15768143	15768851	709
CNVR_0432	chr3	17322049	17389615	67567
CNVR_0433	chr3	17734693	17735011	319
CNVR_0434	chr3	17952389	17954432	2044
CNVR_0435	chr3	17954652	17955227	576
CNVR_0436	chr3	17960262	17960404	143
CNVR_0437	chr3	18020628	18020809	182
CNVR_0438	chr3	18043194	18043402	209
CNVR_0439	chr3	18180605	18181065	461
CNVR_0440	chr3	18298767	18298910	144
CNVR_0441	chr3	18308767	18310164	1398
CNVR_0442	chr3	18889044	18889191	148
CNVR_0443	chr3	19667132	19720173	53042
CNVR_0444	chr3	21073443	21073543	101
CNVR_0445	chr3	21073639	21073912	274
CNVR_0446	chr3	21218558	21218872	315
CNVR_0447	chr3	22205599	22210462	4864
CNVR_0448	chr3	22408738	22409784	1047
CNVR_0449	chr3	22450317	22450425	109
CNVR_0450	chr3	25027134	25027274	141
CNVR_0451	chr3	25668017	25668202	186
CNVR_0452	chr3	27663654	27663896	243
CNVR_0453	chr3	28839748	28841581	1834
CNVR_0454	chr3	31434716	31435386	671
CNVR_0455	chr3	31435685	31435903	219
CNVR_0456	chr3	34458178	34469257	11080
CNVR_0457	chr3	35988637	35993601	4965
CNVR_0458	chr3	36530104	36530453	350
CNVR_0459	chr3	36530501	36542372	11872
CNVR_0460	chr3	39605302	39644071	38770
CNVR_0461	chr3	40060589	40178180	117592
CNVR_0462	chr3	41089368	41093203	3836
CNVR_0463	chr3	43561140	43617913	56774
CNVR_0464	chr3	44463354	44741770	278417
CNVR_0465	chr3	45894959	47816820	1921862
CNVR_0466	chr3	48135259	48135758	500
CNVR_0467	chr3	48159762	48183975	24214
CNVR_0468	chr3	48815820	48816793	974
CNVR_0469	chr3	53280472	53620228	339757
CNVR_0470	chr3	53720793	53722131	1339
CNVR_0471	chr3	54166199	54166531	333
CNVR_0472	chr3	56453199	56508691	55493
CNVR_0473	chr3	58070616	58070725	110
CNVR_0474	chr3	58624755	58904062	279308
CNVR_0475	chr3	60020476	60020614	139
CNVR_0476	chr3	64304190	64312901	8712
CNVR_0477	chr3	64686285	64944265	257981
CNVR_0478	chr3	65249000	65249144	145
CNVR_0479	chr3	65644501	65666918	22418
CNVR_0480	chr3	66685044	66686501	1458
CNVR_0481	chr3	75964237	75964451	215
CNVR_0482	chr3	76428133	76428617	485
CNVR_0483	chr3	77042074	77231273	189200
CNVR_0484	chr3	79889131	79889424	294
CNVR_0485	chr3	80487245	80487410	166
CNVR_0486	chr3	81267096	81267295	200
CNVR_0487	chr3	81849334	81849532	199
CNVR_0488	chr3	83510963	83700262	189300
CNVR_0489	chr3	85274331	85274977	647
CNVR_0490	chr3	85302479	85306266	3788
CNVR_0491	chr3	85960191	85961411	1221
CNVR_0492	chr3	87125552	87125953	402
CNVR_0493	chr3	87434054	87434328	275
CNVR_0494	chr3	87882585	87882873	289
CNVR_0495	chr3	89487404	89487573	170
CNVR_0496	chr3	89488828	89489031	204
CNVR_0497	chr3	91622421	95073747	3451327
CNVR_0498	chr3	95081498	95082493	996
CNVR_0499	chr3	99175065	99175170	106
CNVR_0500	chr3	99832435	99832706	272
CNVR_0501	chr3	102020264	102020412	149
CNVR_0502	chr3	109420801	109426895	6095
CNVR_0503	chr3	109430526	109431081	556
CNVR_0504	chr3	112317642	112366181	48540
CNVR_0505	chr3	113805753	113809241	3489
CNVR_0506	chr3	113933615	113938235	4621
CNVR_0507	chr3	114454007	114517953	63947
CNVR_0508	chr3	114721148	114721714	567
CNVR_0509	chr3	114722133	114722411	279
CNVR_0510	chr3	114722991	114736987	13997
CNVR_0511	chr3	114882565	114882718	154
CNVR_0512	chr3	115883722	116023786	140065
CNVR_0513	chr3	116050203	116056810	6608
CNVR_0514	chr3	117064206	117070446	6241
CNVR_0515	chr3	117179581	117179685	105
CNVR_0516	chr3	117954468	118099883	145416
CNVR_0517	chr3	119080467	119103117	22651
CNVR_0518	chr4	3755905	3756125	221
CNVR_0519	chr4	4084228	4085139	912
CNVR_0520	chr4	4847471	4847777	307
CNVR_0521	chr4	7254882	7273043	18162
CNVR_0522	chr4	7556544	7556711	168
CNVR_0523	chr4	7698965	7706568	7604
CNVR_0524	chr4	8473038	8481844	8807
CNVR_0525	chr4	8924215	9753764	829550
CNVR_0526	chr4	9916880	9917022	143
CNVR_0527	chr4	10838443	10838664	222
CNVR_0528	chr4	14345668	14364551	18884
CNVR_0529	chr4	14454043	14490422	36380
CNVR_0530	chr4	14779666	14779774	109
CNVR_0531	chr4	17518389	17553504	35116
CNVR_0532	chr4	17983796	17983955	160
CNVR_0533	chr4	18421041	18423682	2642
CNVR_0534	chr4	18642368	19397912	755545
CNVR_0535	chr4	19982786	19982940	155
CNVR_0536	chr4	21281685	23733388	2451704
CNVR_0537	chr4	24348686	24353536	4851
CNVR_0538	chr4	27634616	27635094	479
CNVR_0539	chr4	29525017	30529665	1004649
CNVR_0540	chr4	31154439	31155120	682
CNVR_0541	chr4	31304468	31304665	198
CNVR_0542	chr4	33411166	33411727	562
CNVR_0543	chr4	33411801	34178425	766625
CNVR_0544	chr4	34264873	34265397	525
CNVR_0545	chr4	34375376	34391614	16239
CNVR_0546	chr4	34391658	34391870	213
CNVR_0547	chr4	34893264	35936017	1042754
CNVR_0548	chr4	36334929	36335225	297
CNVR_0549	chr4	36792374	36792788	415
CNVR_0550	chr4	38235194	38236124	931
CNVR_0551	chr4	38891444	38891860	417
CNVR_0552	chr4	40713037	40714217	1181
CNVR_0553	chr4	43420469	43511885	91417
CNVR_0554	chr4	45606297	46641537	1035241
CNVR_0555	chr4	52216297	52247013	30717
CNVR_0556	chr4	52753583	53328024	574442
CNVR_0557	chr4	56455486	56455960	475
CNVR_0558	chr4	58132717	58140408	7692
CNVR_0559	chr4	58203510	58212522	9013
CNVR_0560	chr4	60602716	60603055	340
CNVR_0561	chr4	64550348	64555501	5154
CNVR_0562	chr4	65879482	65879670	189
CNVR_0563	chr4	66308128	66517450	209323
CNVR_0564	chr4	67057205	67057310	106
CNVR_0565	chr4	70522684	70522849	166
CNVR_0566	chr4	70540138	70540750	613
CNVR_0567	chr4	71374331	71374421	91
CNVR_0568	chr4	76645496	76645679	184
CNVR_0569	chr4	77528528	77529204	677
CNVR_0570	chr4	77607345	77607565	221
CNVR_0571	chr4	79633421	80428301	794881
CNVR_0572	chr4	80520728	80521736	1009
CNVR_0573	chr4	83717837	83819436	101600
CNVR_0574	chr4	83846543	83847766	1224
CNVR_0575	chr4	83868430	83880336	11907
CNVR_0576	chr4	85173194	85327247	154054
CNVR_0577	chr4	92324795	92335357	10563
CNVR_0578	chr4	92640997	92641569	573
CNVR_0579	chr4	92641648	92641842	195
CNVR_0580	chr4	93235293	93276972	41680
CNVR_0581	chr4	93591112	93615451	24340
CNVR_0582	chr4	93686427	93688199	1773
CNVR_0583	chr4	94522535	94522645	111
CNVR_0584	chr4	95726351	95726750	400
CNVR_0585	chr4	96027795	96028035	241
CNVR_0586	chr4	96162454	96211719	49266
CNVR_0587	chr4	96551233	96551575	343
CNVR_0588	chr4	96797336	96797509	174
CNVR_0589	chr4	96908061	97136236	228176
CNVR_0590	chr4	101183920	101184027	108
CNVR_0591	chr4	101398611	101398739	129
CNVR_0592	chr4	101777041	101782814	5774
CNVR_0593	chr4	102241128	102446568	205441
CNVR_0594	chr4	102984390	103010812	26423
CNVR_0595	chr4	104766792	104802448	35657
CNVR_0596	chr4	107323670	107324410	741
CNVR_0597	chr5	510868	511011	144
CNVR_0598	chr5	511519	511718	200
CNVR_0599	chr5	1047264	1047412	149
CNVR_0600	chr5	1187087	1187359	273
CNVR_0601	chr5	1843610	1851061	7452
CNVR_0602	chr5	3138519	3139855	1337
CNVR_0603	chr5	3144910	3145071	162
CNVR_0604	chr5	3623082	3624344	1263
CNVR_0605	chr5	4629960	4697349	67390
CNVR_0606	chr5	6538349	6554441	16093
CNVR_0607	chr5	7228628	7228797	170
CNVR_0608	chr5	7668610	7669236	627
CNVR_0609	chr5	7796447	7796809	363
CNVR_0610	chr5	9527188	9540163	12976
CNVR_0611	chr5	10182020	10280070	98051
CNVR_0612	chr5	12165479	12172430	6952
CNVR_0613	chr5	13979663	13980676	1014
CNVR_0614	chr5	15920913	15921194	282
CNVR_0615	chr5	17184523	17192583	8061
CNVR_0616	chr5	17653618	17724594	70977
CNVR_0617	chr5	20161691	20165433	3743
CNVR_0618	chr5	20734528	20771711	37184
CNVR_0619	chr5	21528311	21528732	422
CNVR_0620	chr5	21912416	21950293	37878
CNVR_0621	chr5	22010789	22011139	351
CNVR_0622	chr5	24324386	24325299	914
CNVR_0623	chr5	24565204	24577309	12106
CNVR_0624	chr5	25884524	25884862	339
CNVR_0625	chr5	27107491	27147590	40100
CNVR_0626	chr5	27190402	27271088	80687
CNVR_0627	chr5	28128617	28176684	48068
CNVR_0628	chr5	30012658	30038063	25406
CNVR_0629	chr5	30063113	30063211	99
CNVR_0630	chr5	31249127	31255523	6397
CNVR_0631	chr5	32775803	34061569	1285767
CNVR_0632	chr5	35677499	35730828	53330
CNVR_0633	chr5	35750615	35751064	450
CNVR_0634	chr5	35782738	35782988	251
CNVR_0635	chr5	36153002	36208148	55147
CNVR_0636	chr5	36816422	36819045	2624
CNVR_0637	chr5	37688348	37688576	229
CNVR_0638	chr5	37778474	37778999	526
CNVR_0639	chr5	37888905	38022128	133224
CNVR_0640	chr5	38207842	38208948	1107
CNVR_0641	chr5	38642887	38643717	831
CNVR_0642	chr5	38662765	38662890	126
CNVR_0643	chr5	39294735	39295766	1032
CNVR_0644	chr5	39686791	39696621	9831
CNVR_0645	chr5	40060212	40060524	313
CNVR_0646	chr5	41399889	41405878	5990
CNVR_0647	chr5	41612645	41614146	1502
CNVR_0648	chr5	42324027	42324645	619
CNVR_0649	chr5	42803122	42803742	621
CNVR_0650	chr5	43194507	43194790	284
CNVR_0651	chr5	43794044	43794484	441
CNVR_0652	chr5	44189962	44264590	74629
CNVR_0653	chr5	45105687	45105814	128
CNVR_0654	chr5	45233637	45233943	307
CNVR_0655	chr5	45265856	45267960	2105
CNVR_0656	chr5	45898843	45906962	8120
CNVR_0657	chr5	45922855	45923096	242
CNVR_0658	chr5	46110122	46110463	342
CNVR_0659	chr5	46348783	46465635	116853
CNVR_0660	chr5	46755321	46755578	258
CNVR_0661	chr5	46997403	46997548	146
CNVR_0662	chr5	47024791	47025378	588
CNVR_0663	chr5	47734111	47754147	20037
CNVR_0664	chr5	48102657	48102874	218
CNVR_0665	chr5	48228664	48229033	370
CNVR_0666	chr5	51494383	51494555	173
CNVR_0667	chr5	53754161	53945870	191710
CNVR_0668	chr5	55812915	55813347	433
CNVR_0669	chr5	56040117	56040283	167
CNVR_0670	chr5	56633115	56633315	201
CNVR_0671	chr5	57126667	57397643	270977
CNVR_0672	chr5	57902831	57903227	397
CNVR_0673	chr5	58040186	58047663	7478
CNVR_0674	chr5	59168227	59174574	6348
CNVR_0675	chr5	59288826	59289224	399
CNVR_0676	chr5	59343527	59344773	1247
CNVR_0677	chr5	60200396	60200535	140
CNVR_0678	chr5	60500766	60584099	83334
CNVR_0679	chr5	63150283	63150449	167
CNVR_0680	chr5	66201205	66206422	5218
CNVR_0681	chr5	66558556	66558750	195
CNVR_0682	chr5	71115636	71125877	10242
CNVR_0683	chr5	71883974	72044950	160977
CNVR_0684	chr5	72295809	72296715	907
CNVR_0685	chr5	72594951	72678658	83708
CNVR_0686	chr5	73128337	73576409	448073
CNVR_0687	chr5	74444345	74444594	250
CNVR_0688	chr5	74752883	74752997	115
CNVR_0689	chr5	77326088	77327014	927
CNVR_0690	chr5	78262813	78263117	305
CNVR_0691	chr5	78459988	78484363	24376
CNVR_0692	chr5	78955203	78955859	657
CNVR_0693	chr5	79760591	79760688	98
CNVR_0694	chr5	85297500	85297618	119
CNVR_0695	chr5	87979769	87981758	1990
CNVR_0696	chr5	90733200	90733758	559
CNVR_0697	chr5	93409668	93426796	17129
CNVR_0698	chr5	94129886	94132143	2258
CNVR_0699	chr5	97578126	97891680	313555
CNVR_0700	chr5	97940628	97940760	133
CNVR_0701	chr6	731751	732811	1061
CNVR_0702	chr6	1104451	1105769	1319
CNVR_0703	chr6	6131093	6147003	15911
CNVR_0704	chr6	6469880	6470164	285
CNVR_0705	chr6	7948599	7948757	159
CNVR_0706	chr6	10116810	10664670	547861
CNVR_0707	chr6	13173364	13433664	260301
CNVR_0708	chr6	14167215	15136150	968936
CNVR_0709	chr6	15137264	15137368	105
CNVR_0710	chr6	15138779	15139046	268
CNVR_0711	chr6	16060022	16060145	124
CNVR_0712	chr6	18326779	18327373	595
CNVR_0713	chr6	20234486	20236723	2238
CNVR_0714	chr6	20332131	20339324	7194
CNVR_0715	chr6	21547199	21559899	12701
CNVR_0716	chr6	23466808	23466982	175
CNVR_0717	chr6	23507840	23508086	247
CNVR_0718	chr6	23879618	23898498	18881
CNVR_0719	chr6	24296390	24296985	596
CNVR_0720	chr6	24946028	24963785	17758
CNVR_0721	chr6	26305136	26307026	1891
CNVR_0722	chr6	29614192	29677494	63303
CNVR_0723	chr6	30107625	30107736	112
CNVR_0724	chr6	31417084	31428498	11415
CNVR_0725	chr6	31491796	31495771	3976
CNVR_0726	chr6	31549489	31661561	112073
CNVR_0727	chr6	32122947	32123291	345
CNVR_0728	chr6	34182812	34183059	248
CNVR_0729	chr6	34523946	34540578	16633
CNVR_0730	chr6	35367806	35369104	1299
CNVR_0731	chr6	35572636	35672791	100156
CNVR_0732	chr6	38547545	38548706	1162
CNVR_0733	chr6	40932451	40932625	175
CNVR_0734	chr6	41947003	41948275	1273
CNVR_0735	chr6	42263179	42282649	19471
CNVR_0736	chr6	43870909	43871542	634
CNVR_0737	chr6	46564401	47029061	464661
CNVR_0738	chr6	53017124	53030416	13293
CNVR_0739	chr6	53281749	53716611	434863
CNVR_0740	chr6	55501675	55510570	8896
CNVR_0741	chr6	56354337	56354523	187
CNVR_0742	chr6	56476094	56477322	1229
CNVR_0743	chr6	56773297	56781517	8221
CNVR_0744	chr6	58019954	58721485	701532
CNVR_0745	chr6	58988307	58988525	219
CNVR_0746	chr6	59580727	59585139	4413
CNVR_0747	chr6	62260805	62264151	3347
CNVR_0748	chr6	63996789	63997220	432
CNVR_0749	chr6	65062673	65062948	276
CNVR_0750	chr6	65405100	65409920	4821
CNVR_0751	chr6	65565078	65565396	319
CNVR_0752	chr6	65934782	65971756	36975
CNVR_0753	chr6	66028935	66140868	111934
CNVR_0754	chr6	66460037	66470748	10712
CNVR_0755	chr6	66827405	66827636	232
CNVR_0756	chr6	66870083	66885532	15450
CNVR_0757	chr6	67295945	67296205	261
CNVR_0758	chr6	67480462	67481062	601
CNVR_0759	chr6	67601013	67601430	418
CNVR_0760	chr6	69227772	69228081	310
CNVR_0761	chr6	69733575	69807840	74266
CNVR_0762	chr6	70132196	70132902	707
CNVR_0763	chr6	70244635	70244888	254
CNVR_0764	chr6	70566229	70567498	1270
CNVR_0765	chr6	71207782	71210940	3159
CNVR_0766	chr6	71512163	71522209	10047
CNVR_0767	chr6	71793394	71793861	468
CNVR_0768	chr6	71978441	71978594	154
CNVR_0769	chr6	72032978	72033258	281
CNVR_0770	chr6	72168515	72179132	10618
CNVR_0771	chr6	72179870	72180073	204
CNVR_0772	chr6	72246704	72247076	373
CNVR_0773	chr6	72318932	72319222	291
CNVR_0774	chr6	72651793	72651915	123
CNVR_0775	chr6	73534017	73534347	331
CNVR_0776	chr6	73771725	73771912	188
CNVR_0777	chr6	74207847	74613193	405347
CNVR_0778	chr6	74760250	74760351	102
CNVR_0779	chr6	74855385	74857264	1880
CNVR_0780	chr6	75091584	75092134	551
CNVR_0781	chr6	75130094	75130640	547
CNVR_0782	chr6	75160132	75161676	1545
CNVR_0783	chr6	78871072	78937797	66726
CNVR_0784	chr6	79190068	79205244	15177
CNVR_0785	chr6	79746874	79824614	77741
CNVR_0786	chr6	80078087	80115488	37402
CNVR_0787	chr6	80527317	80539706	12390
CNVR_0788	chr6	81847031	81848028	998
CNVR_0789	chr6	82926021	82926412	392
CNVR_0790	chr6	84529839	84530800	962
CNVR_0791	chr6	84546797	84549411	2615
CNVR_0792	chr7	204784	208520	3737
CNVR_0793	chr7	1189004	1200824	11821
CNVR_0794	chr7	2845764	2852578	6815
CNVR_0795	chr7	2972374	2978089	5716
CNVR_0796	chr7	3042284	3093467	51184
CNVR_0797	chr7	3950386	3965836	15451
CNVR_0798	chr7	4430691	4433107	2417
CNVR_0799	chr7	5779750	5804416	24667
CNVR_0800	chr7	6253705	6253877	173
CNVR_0801	chr7	7140236	7140414	179
CNVR_0802	chr7	7723090	9032199	1309110
CNVR_0803	chr7	11328851	11331034	2184
CNVR_0804	chr7	13647486	13647672	187
CNVR_0805	chr7	13734053	13734698	646
CNVR_0806	chr7	15458467	15484669	26203
CNVR_0807	chr7	15564043	15564735	693
CNVR_0808	chr7	17150441	17169720	19280
CNVR_0809	chr7	18959156	18959410	255
CNVR_0810	chr7	20536204	20537570	1367
CNVR_0811	chr7	21712419	21712750	332
CNVR_0812	chr7	21818173	21820195	2023
CNVR_0813	chr7	22883572	22886502	2931
CNVR_0814	chr7	22951061	23382725	431665
CNVR_0815	chr7	24808733	24809290	558
CNVR_0816	chr7	24827686	24828791	1106
CNVR_0817	chr7	25182869	25183882	1014
CNVR_0818	chr7	25379967	25383197	3231
CNVR_0819	chr7	26122433	26122678	246
CNVR_0820	chr7	26139331	26139559	229
CNVR_0821	chr7	26352822	26353374	553
CNVR_0822	chr7	26728417	26728756	340
CNVR_0823	chr7	26806893	26808580	1688
CNVR_0824	chr7	27290158	27290311	154
CNVR_0825	chr7	28652612	28652729	118
CNVR_0826	chr7	28791972	28904433	112462
CNVR_0827	chr7	29267181	29267376	196
CNVR_0828	chr7	30189885	30251994	62110
CNVR_0829	chr7	34002642	34019216	16575
CNVR_0830	chr7	34587762	34696920	109159
CNVR_0831	chr7	34701414	34755991	54578
CNVR_0832	chr7	34757684	34757804	121
CNVR_0833	chr7	36843547	36844035	489
CNVR_0834	chr7	38020889	38021055	167
CNVR_0835	chr7	41618187	41721650	103464
CNVR_0836	chr7	42087076	42123398	36323
CNVR_0837	chr7	42583577	42583733	157
CNVR_0838	chr7	44215347	44223509	8163
CNVR_0839	chr7	44736699	44738286	1588
CNVR_0840	chr7	45542991	45547592	4602
CNVR_0841	chr7	47907119	48405457	498339
CNVR_0842	chr7	50356310	50356911	602
CNVR_0843	chr7	50507591	50508672	1082
CNVR_0844	chr7	51988341	52127174	138834
CNVR_0845	chr7	52384859	52385294	436
CNVR_0846	chr7	52588668	52590278	1611
CNVR_0847	chr7	52666998	52861667	194670
CNVR_0848	chr7	53130256	53136622	6367
CNVR_0849	chr7	53705120	54020692	315573
CNVR_0850	chr7	54181102	54181250	149
CNVR_0851	chr7	54181924	54182776	853
CNVR_0852	chr7	54583683	56160604	1576922
CNVR_0853	chr7	58584270	58769859	185590
CNVR_0854	chr7	61940652	61942297	1646
CNVR_0855	chr7	65101791	65102956	1166
CNVR_0856	chr7	66245216	66248296	3081
CNVR_0857	chr7	66956579	66956826	248
CNVR_0858	chr7	67137534	67137815	282
CNVR_0859	chr7	67738062	67738579	518
CNVR_0860	chr7	67885748	67907436	21689
CNVR_0861	chr7	69169124	69169548	425
CNVR_0862	chr7	69437345	69437666	322
CNVR_0863	chr7	69794810	69794982	173
CNVR_0864	chr7	70070736	70121434	50699
CNVR_0865	chr7	70462198	70462511	314
CNVR_0866	chr7	71659957	71661133	1177
CNVR_0867	chr7	71694238	71698820	4583
CNVR_0868	chr7	72292287	72292999	713
CNVR_0869	chr7	72467471	72468177	707
CNVR_0870	chr7	72741419	72765558	24140
CNVR_0871	chr7	73079398	73101708	22311
CNVR_0872	chr7	73258301	73258455	155
CNVR_0873	chr7	73290382	73725691	435310
CNVR_0874	chr7	73748300	73748504	205
CNVR_0875	chr7	74099153	74099618	466
CNVR_0876	chr7	74176066	74188339	12274
CNVR_0877	chr7	74321786	74344577	22792
CNVR_0878	chr7	74552987	74554719	1733
CNVR_0879	chr7	74603224	74603511	288
CNVR_0880	chr7	74793840	74794097	258
CNVR_0881	chr7	74864813	74930741	65929
CNVR_0882	chr7	75403166	75403736	571
CNVR_0883	chr7	75992435	75992824	390
CNVR_0884	chr7	75995103	75995669	567
CNVR_0885	chr7	76098800	76174823	76024
CNVR_0886	chr7	76461178	76463070	1893
CNVR_0887	chr7	77007040	77007168	129
CNVR_0888	chr7	77515721	77516574	854
CNVR_0889	chr7	79707862	79710247	2386
CNVR_0890	chr7	80428359	80596624	168266
CNVR_0891	chr7	82315188	82432345	117158
CNVR_0892	chr7	85442354	85442485	132
CNVR_0893	chr7	86828620	86828757	138
CNVR_0894	chr7	86998394	86998789	396
CNVR_0895	chr7	87105953	87122108	16156
CNVR_0896	chr7	87883221	87883325	105
CNVR_0897	chr7	90009992	90038658	28667
CNVR_0898	chr7	92233936	92328640	94705
CNVR_0899	chr7	93222562	93222774	213
CNVR_0900	chr7	93241413	93241661	249
CNVR_0901	chr7	93815664	93910328	94665
CNVR_0902	chr7	96252937	96253212	276
CNVR_0903	chr7	96758191	96758291	101
CNVR_0904	chr8	50888	51460	573
CNVR_0905	chr8	641099	686686	45588
CNVR_0906	chr8	988672	989166	495
CNVR_0907	chr8	1573789	1585106	11318
CNVR_0908	chr8	1871461	2164407	292947
CNVR_0909	chr8	2174519	2179847	5329
CNVR_0910	chr8	3205742	3213094	7353
CNVR_0911	chr8	3619375	3870587	251213
CNVR_0912	chr8	3870701	4529317	658617
CNVR_0913	chr8	4695678	4775781	80104
CNVR_0914	chr8	4775812	4799512	23701
CNVR_0915	chr8	4981454	4994959	13506
CNVR_0916	chr8	7172173	7221649	49477
CNVR_0917	chr8	8484907	8549826	64920
CNVR_0918	chr8	11354827	11372130	17304
CNVR_0919	chr8	11900250	11902671	2422
CNVR_0920	chr8	11948468	11954031	5564
CNVR_0921	chr8	12972775	12972906	132
CNVR_0922	chr8	13510870	13512564	1695
CNVR_0923	chr8	13770213	13801461	31249
CNVR_0924	chr8	13960486	13970009	9524
CNVR_0925	chr8	19361971	19370018	8048
CNVR_0926	chr8	19887450	19887550	101
CNVR_0927	chr8	20378715	20380461	1747
CNVR_0928	chr8	20707354	20774483	67130
CNVR_0929	chr8	21996892	21997199	308
CNVR_0930	chr8	22462845	22463084	240
CNVR_0931	chr8	22590295	22590669	375
CNVR_0932	chr8	23556135	23556249	115
CNVR_0933	chr8	24611295	24617890	6596
CNVR_0934	chr8	26570437	26570617	181
CNVR_0935	chr8	26844451	26844574	124
CNVR_0936	chr8	29532550	29533596	1047
CNVR_0937	chr8	30061622	30072853	11232
CNVR_0938	chr8	31630141	31639315	9175
CNVR_0939	chr8	32053053	32061792	8740
CNVR_0940	chr8	33822002	34133551	311550
CNVR_0941	chr8	34234262	34237530	3269
CNVR_0942	chr8	38476355	38476575	221
CNVR_0943	chr8	40084795	40176823	92029
CNVR_0944	chr8	41394196	41398492	4297
CNVR_0945	chr8	41399546	42923583	1524038
CNVR_0946	chr8	43203761	43204060	300
CNVR_0947	chr8	45206780	45206928	149
CNVR_0948	chr8	46859705	46859815	111
CNVR_0949	chr8	49323637	49324076	440
CNVR_0950	chr8	51972669	51979382	6714
CNVR_0951	chr8	52218458	52219118	661
CNVR_0952	chr8	52471338	52471934	597
CNVR_0953	chr8	52798854	52799338	485
CNVR_0954	chr8	54249131	54249273	143
CNVR_0955	chr8	54320233	54320609	377
CNVR_0956	chr8	58956547	59923789	967243
CNVR_0957	chr8	61599407	61605656	6250
CNVR_0958	chr8	62711153	62711284	132
CNVR_0959	chr8	64084767	64085303	537
CNVR_0960	chr8	65002635	65006240	3606
CNVR_0961	chr8	65243402	65243851	450
CNVR_0962	chr8	68336293	68336466	174
CNVR_0963	chr8	68753556	68753767	212
CNVR_0964	chr8	68818956	68820791	1836
CNVR_0965	chr8	69023148	69067389	44242
CNVR_0966	chr8	69352120	69411878	59759
CNVR_0967	chr8	75706033	75706152	120
CNVR_0968	chr8	78997017	78997219	203
CNVR_0969	chr8	79327599	79328611	1013
CNVR_0970	chr8	79619763	79619974	212
CNVR_0971	chr8	80757780	81275942	518163
CNVR_0972	chr8	81809627	81812155	2529
CNVR_0973	chr8	85530580	85532484	1905
CNVR_0974	chr8	85671380	85672087	708
CNVR_0975	chr8	85672107	87575100	1902994
CNVR_0976	chr8	88781660	88782074	415
CNVR_0977	chr8	89008844	89009126	283
CNVR_0978	chr9	8774605	8774716	112
CNVR_0979	chr9	8775051	8775169	119
CNVR_0980	chr9	10103873	10104120	248
CNVR_0981	chr9	10205856	10206011	156
CNVR_0982	chr9	10215501	10215711	211
CNVR_0983	chr9	10216698	10217619	922
CNVR_0984	chr9	10219059	10219792	734
CNVR_0985	chr9	13381797	13392034	10238
CNVR_0986	chr9	15688744	15689028	285
CNVR_0987	chr9	15938677	15939355	679
CNVR_0988	chr9	16101337	16101672	336
CNVR_0989	chr9	16223895	16224054	160
CNVR_0990	chr9	18739286	18780160	40875
CNVR_0991	chr9	18815746	18816118	373
CNVR_0992	chr9	19533780	20318700	784921
CNVR_0993	chr9	21597470	21598074	605
CNVR_0994	chr9	22543267	22889186	345920
CNVR_0995	chr9	23556320	23556721	402
CNVR_0996	chr9	23669112	23669380	269
CNVR_0997	chr9	23772622	23805738	33117
CNVR_0998	chr9	25191259	25288059	96801
CNVR_0999	chr9	25912386	25913051	666
CNVR_1000	chr9	30082364	30082436	73
CNVR_1001	chr9	30098540	30109985	11446
CNVR_1002	chr9	34403350	34403784	435
CNVR_1003	chr9	36808627	36808872	246
CNVR_1004	chr9	36809368	37490292	680925
CNVR_1005	chr9	37510221	37620145	109925
CNVR_1006	chr9	39309507	40093211	783705
CNVR_1007	chr9	40856673	40872847	16175
CNVR_1008	chr9	41760415	42637634	877220
CNVR_1009	chr9	44112045	44112509	465
CNVR_1010	chr9	44531797	44532343	547
CNVR_1011	chr9	45024868	45068165	43298
CNVR_1012	chr9	45332352	45333461	1110
CNVR_1013	chr9	48300563	48305477	4915
CNVR_1014	chr9	48376174	48455148	78975
CNVR_1015	chr9	48769988	48947680	177693
CNVR_1016	chr9	53984719	53986494	1776
CNVR_1017	chr9	56501800	56501990	191
CNVR_1018	chr9	57508161	57508547	387
CNVR_1019	chr9	61419639	61419947	309
CNVR_1020	chr9	65704487	65704611	125
CNVR_1021	chr9	66654429	66654757	329
CNVR_1022	chr9	66737723	66747997	10275
CNVR_1023	chr9	68155116	69346342	1191227
CNVR_1024	chr9	70971663	71036292	64630
CNVR_1025	chr9	72101821	72102773	953
CNVR_1026	chr9	72957398	72961056	3659
CNVR_1027	chr9	74119111	74936175	817065
CNVR_1028	chr9	75066930	75067133	204
CNVR_1029	chr9	78326145	78335954	9810
CNVR_1030	chr9	81496121	81757854	261734
CNVR_1031	chr9	82207461	82208598	1138
CNVR_1032	chr9	82499391	82500696	1306
CNVR_1033	chr9	82501113	82501982	870
CNVR_1034	chr9	82971929	82972002	74
CNVR_1035	chr9	83485890	83486021	132
CNVR_1036	chr10	1352759	1354616	1858
CNVR_1037	chr10	1564306	1564446	141
CNVR_1038	chr10	1568404	1698446	130043
CNVR_1039	chr10	2386955	2387417	463
CNVR_1040	chr10	2813416	2814735	1320
CNVR_1041	chr10	4362953	4368682	5730
CNVR_1042	chr10	5415551	5416124	574
CNVR_1043	chr10	5650427	5652246	1820
CNVR_1044	chr10	7046612	7047894	1283
CNVR_1045	chr10	9092756	9092855	100
CNVR_1046	chr10	9535582	9535674	93
CNVR_1047	chr10	9535707	9546129	10423
CNVR_1048	chr10	10269684	10270221	538
CNVR_1049	chr10	10614823	10615640	818
CNVR_1050	chr10	11083139	11087305	4167
CNVR_1051	chr10	11120737	11120952	216
CNVR_1052	chr10	11133347	11290391	157045
CNVR_1053	chr10	11687297	11712944	25648
CNVR_1054	chr10	11802088	11818246	16159
CNVR_1055	chr10	13496204	13527217	31014
CNVR_1056	chr10	13760666	13824377	63712
CNVR_1057	chr10	13870246	13875293	5048
CNVR_1058	chr10	14122621	14215774	93154
CNVR_1059	chr10	14906376	14906521	146
CNVR_1060	chr10	15197965	15198054	90
CNVR_1061	chr10	15480323	15521106	40784
CNVR_1062	chr10	16440637	16624358	183722
CNVR_1063	chr10	17084566	17084997	432
CNVR_1064	chr10	17085049	17085398	350
CNVR_1065	chr10	17085544	17085714	171
CNVR_1066	chr10	17086634	17087004	371
CNVR_1067	chr10	17087364	17087774	411
CNVR_1068	chr10	17504089	17504412	324
CNVR_1069	chr10	17531008	17531269	262
CNVR_1070	chr10	17751263	17779370	28108
CNVR_1071	chr10	18146183	18153966	7784
CNVR_1072	chr10	18534887	18535242	356
CNVR_1073	chr10	19440656	19446513	5858
CNVR_1074	chr10	19567619	19568218	600
CNVR_1075	chr10	19672679	19689109	16431
CNVR_1076	chr10	19864026	19872238	8213
CNVR_1077	chr10	20263231	20264237	1007
CNVR_1078	chr10	20488271	20514208	25938
CNVR_1079	chr10	20918565	20918959	395
CNVR_1080	chr10	20976410	20982176	5767
CNVR_1081	chr10	21317599	21371147	53549
CNVR_1082	chr10	21579729	21595965	16237
CNVR_1083	chr10	21845420	21914291	68872
CNVR_1084	chr10	21964578	21964966	389
CNVR_1085	chr10	23705403	23733812	28410
CNVR_1086	chr10	23933610	24014773	81164
CNVR_1087	chr10	24212150	24227731	15582
CNVR_1088	chr10	24398905	24404696	5792
CNVR_1089	chr10	24966344	24967349	1006
CNVR_1090	chr10	25586494	25612700	26207
CNVR_1091	chr10	25784669	25784926	258
CNVR_1092	chr10	26886843	26934767	47925
CNVR_1093	chr10	27511685	27513480	1796
CNVR_1094	chr10	28664988	28665090	103
CNVR_1095	chr10	28722739	29778452	1055714
CNVR_1096	chr10	30005425	30006107	683
CNVR_1097	chr10	30543681	32086565	1542885
CNVR_1098	chr10	34605874	34734137	128264
CNVR_1099	chr10	35729190	35729767	578
CNVR_1100	chr10	36517512	36519439	1928
CNVR_1101	chr10	36954836	36955165	330
CNVR_1102	chr10	37819461	37925682	106222
CNVR_1103	chr10	39483350	39483988	639
CNVR_1104	chr10	40074996	40075106	111
CNVR_1105	chr10	40079424	40079687	264
CNVR_1106	chr10	42050963	42051065	103
CNVR_1107	chr10	42247816	42248629	814
CNVR_1108	chr10	45379170	46538281	1159112
CNVR_1109	chr10	48559278	48559762	485
CNVR_1110	chr10	50064244	50065846	1603
CNVR_1111	chr10	50552382	50552522	141
CNVR_1112	chr10	50802735	50803741	1007
CNVR_1113	chr10	51423613	51424594	982
CNVR_1114	chr10	53935317	54646426	711110
CNVR_1115	chr10	56520471	56700904	180434
CNVR_1116	chr10	57466538	57631662	165125
CNVR_1117	chr10	58956346	58956562	217
CNVR_1118	chr10	59184459	59190164	5706
CNVR_1119	chr10	59480797	59710482	229686
CNVR_1120	chr10	60739979	60740523	545
CNVR_1121	chr10	60934699	60935345	647
CNVR_1122	chr10	64955989	65010934	54946
CNVR_1123	chr10	65266727	65354319	87593
CNVR_1124	chr10	66667568	66709586	42019
CNVR_1125	chr10	70261745	70262053	309
CNVR_1126	chr10	70333836	70468193	134358
CNVR_1127	chr10	71488939	71490880	1942
CNVR_1128	chr10	74270243	74271198	956
CNVR_1129	chr10	74717011	74722793	5783
CNVR_1130	chr10	75083927	75638665	554739
CNVR_1131	chr10	76039904	76040035	132
CNVR_1132	chr10	78167269	78167441	173
CNVR_1133	chr10	78715327	78715491	165
CNVR_1134	chr10	79907075	79907481	407
CNVR_1135	chr10	80956162	80956481	320
CNVR_1136	chr10	81048190	81048327	138
CNVR_1137	chr10	83420684	83420949	266
CNVR_1138	chr11	504767	573540	68774
CNVR_1139	chr11	772071	777481	5411
CNVR_1140	chr11	1212571	1222196	9626
CNVR_1141	chr11	1287300	1317956	30657
CNVR_1142	chr11	1608518	1628576	20059
CNVR_1143	chr11	1696896	1701342	4447
CNVR_1144	chr11	2427382	2506684	79303
CNVR_1145	chr11	3063905	3064530	626
CNVR_1146	chr11	4364777	4369962	5186
CNVR_1147	chr11	5693721	5694565	845
CNVR_1148	chr11	5779679	5840317	60639
CNVR_1149	chr11	5841005	5847037	6033
CNVR_1150	chr11	5862711	5863076	366
CNVR_1151	chr11	5863349	5863502	154
CNVR_1152	chr11	6015851	6019151	3301
CNVR_1153	chr11	6286635	6288111	1477
CNVR_1154	chr11	6659981	6661793	1813
CNVR_1155	chr11	6828827	6833764	4938
CNVR_1156	chr11	6896826	6903301	6476
CNVR_1157	chr11	12976668	13255427	278760
CNVR_1158	chr11	14109963	14118929	8967
CNVR_1159	chr11	15664203	15664574	372
CNVR_1160	chr11	15833121	15833338	218
CNVR_1161	chr11	15833699	15835912	2214
CNVR_1162	chr11	16031316	16399690	368375
CNVR_1163	chr11	16451216	16451344	129
CNVR_1164	chr11	18268265	18268679	415
CNVR_1165	chr11	18517845	18517917	73
CNVR_1166	chr11	18881728	18883101	1374
CNVR_1167	chr11	18956595	18970000	13406
CNVR_1168	chr11	19410917	19413811	2895
CNVR_1169	chr11	20074739	20076100	1362
CNVR_1170	chr11	20285295	20285482	188
CNVR_1171	chr11	20363539	20364120	582
CNVR_1172	chr11	20970454	20971304	851
CNVR_1173	chr11	21360718	21374047	13330
CNVR_1174	chr11	21767528	21769540	2013
CNVR_1175	chr11	21977543	21995589	18047
CNVR_1176	chr11	22355523	22355737	215
CNVR_1177	chr11	23081337	23083211	1875
CNVR_1178	chr11	23198211	23209452	11242
CNVR_1179	chr11	23689868	23690083	216
CNVR_1180	chr11	24629445	24642130	12686
CNVR_1181	chr11	25157856	25159760	1905
CNVR_1182	chr11	25929160	25968312	39153
CNVR_1183	chr11	26444791	26445176	386
CNVR_1184	chr11	26776370	26779826	3457
CNVR_1185	chr11	30323883	30325918	2036
CNVR_1186	chr11	32181583	32193021	11439
CNVR_1187	chr11	32264349	32264909	561
CNVR_1188	chr11	32752668	32753303	636
CNVR_1189	chr11	32873588	32902681	29094
CNVR_1190	chr11	33265053	33292556	27504
CNVR_1191	chr11	33321799	33322385	587
CNVR_1192	chr11	33324082	33324711	630
CNVR_1193	chr11	34703139	34704995	1857
CNVR_1194	chr11	35472964	35473110	147
CNVR_1195	chr11	35804079	35806007	1929
CNVR_1196	chr11	37967106	37967338	233
CNVR_1197	chr11	38258119	38261751	3633
CNVR_1198	chr11	39874127	39880112	5986
CNVR_1199	chr11	40072540	40153259	80720
CNVR_1200	chr11	40364997	40371697	6701
CNVR_1201	chr11	40842882	40845424	2543
CNVR_1202	chr11	41016699	41017024	326
CNVR_1203	chr11	41583326	41904307	320982
CNVR_1204	chr11	42513671	42513794	124
CNVR_1205	chr11	42540127	42540751	625
CNVR_1206	chr11	42563647	42563808	162
CNVR_1207	chr11	42567535	42569895	2361
CNVR_1208	chr11	42626871	42629696	2826
CNVR_1209	chr11	42771487	42772936	1450
CNVR_1210	chr11	43317962	43318232	271
CNVR_1211	chr11	43725960	43726871	912
CNVR_1212	chr11	43742476	43742602	127
CNVR_1213	chr11	45769120	45769262	143
CNVR_1214	chr11	45861195	45876161	14967
CNVR_1215	chr11	46400231	46405051	4821
CNVR_1216	chr11	47054339	47090007	35669
CNVR_1217	chr11	47403742	47409319	5578
CNVR_1218	chr11	47934085	47950984	16900
CNVR_1219	chr11	47967053	47970621	3569
CNVR_1220	chr11	49551994	49552128	135
CNVR_1221	chr11	49685288	49685606	319
CNVR_1222	chr11	50033140	50042014	8875
CNVR_1223	chr11	50295041	50295132	92
CNVR_1224	chr11	50427236	50427818	583
CNVR_1225	chr11	50674154	50674619	466
CNVR_1226	chr11	50813423	50813554	132
CNVR_1227	chr11	51078677	51104477	25801
CNVR_1228	chr11	51105066	51105421	356
CNVR_1229	chr11	51192200	51194820	2621
CNVR_1230	chr11	52803660	52805449	1790
CNVR_1231	chr11	52849423	52866758	17336
CNVR_1232	chr11	54044900	54045073	174
CNVR_1233	chr11	54113512	54117789	4278
CNVR_1234	chr11	54254232	54254446	215
CNVR_1235	chr11	57805024	57820229	15206
CNVR_1236	chr11	57822314	57822422	109
CNVR_1237	chr11	58847577	58917606	70030
CNVR_1238	chr11	59505346	59601985	96640
CNVR_1239	chr11	59765125	59766889	1765
CNVR_1240	chr12	231653	231760	108
CNVR_1241	chr12	472897	473149	253
CNVR_1242	chr12	668907	682499	13593
CNVR_1243	chr12	2114294	2121130	6837
CNVR_1244	chr12	2951923	2974495	22573
CNVR_1245	chr12	3030294	3030832	539
CNVR_1246	chr12	3048614	4537191	1488578
CNVR_1247	chr12	5804783	5805180	398
CNVR_1248	chr12	6592590	7798894	1206305
CNVR_1249	chr12	8926201	8926841	641
CNVR_1250	chr12	11225738	11225880	143
CNVR_1251	chr12	11617826	11617933	108
CNVR_1252	chr12	12051221	12058510	7290
CNVR_1253	chr12	12315822	16221932	3906111
CNVR_1254	chr12	16324133	16324481	349
CNVR_1255	chr12	17125405	17580449	455045
CNVR_1256	chr12	17761726	17766125	4400
CNVR_1257	chr12	17913850	17954053	40204
CNVR_1258	chr12	18593200	18593441	242
CNVR_1259	chr12	19225890	19226282	393
CNVR_1260	chr12	19310505	19577504	267000
CNVR_1261	chr12	19713149	19714137	989
CNVR_1262	chr12	19814876	19909592	94717
CNVR_1263	chr12	21718049	21718256	208
CNVR_1264	chr12	21939572	22043956	104385
CNVR_1265	chr12	22919580	22920383	804
CNVR_1266	chr12	22963989	22964099	111
CNVR_1267	chr12	24976106	24977036	931
CNVR_1268	chr12	25000686	25001541	856
CNVR_1269	chr12	25445171	25445539	369
CNVR_1270	chr12	26413385	26413553	169
CNVR_1271	chr12	26415346	26415640	295
CNVR_1272	chr12	27157883	27183499	25617
CNVR_1273	chr12	27512261	27525513	13253
CNVR_1274	chr12	27893071	27947608	54538
CNVR_1275	chr12	28191892	28192287	396
CNVR_1276	chr12	29072306	29090834	18529
CNVR_1277	chr12	29279245	29316488	37244
CNVR_1278	chr12	30848914	30975285	126372
CNVR_1279	chr12	31378417	31381637	3221
CNVR_1280	chr12	31766038	31766632	595
CNVR_1281	chr12	31904238	31905048	811
CNVR_1282	chr12	31931766	31951198	19433
CNVR_1283	chr12	32137328	32330376	193049
CNVR_1284	chr13	169245	169358	114
CNVR_1285	chr13	191478	191872	395
CNVR_1286	chr13	551333	556197	4865
CNVR_1287	chr13	2651724	2651863	140
CNVR_1288	chr13	3441374	3441610	237
CNVR_1289	chr13	4833033	4838472	5440
CNVR_1290	chr13	5960909	5961480	572
CNVR_1291	chr13	6217305	6218014	710
CNVR_1292	chr13	6881058	6882164	1107
CNVR_1293	chr13	6951610	7224149	272540
CNVR_1294	chr13	8053736	8054606	871
CNVR_1295	chr13	8154345	8263937	109593
CNVR_1296	chr13	8685252	8685358	107
CNVR_1297	chr13	8862987	8925366	62380
CNVR_1298	chr13	10147790	10151649	3860
CNVR_1299	chr13	10270328	10271117	790
CNVR_1300	chr13	11628098	11634607	6510
CNVR_1301	chr13	11703468	11703624	157
CNVR_1302	chr13	11831131	11970182	139052
CNVR_1303	chr13	12376103	12376300	198
CNVR_1304	chr13	12389220	12389987	768
CNVR_1305	chr13	15578234	15971773	393540
CNVR_1306	chr13	18729855	18730111	257
CNVR_1307	chr13	18883486	18971789	88304
CNVR_1308	chr13	18974143	18974637	495
CNVR_1309	chr13	19635581	19635924	344
CNVR_1310	chr13	19888845	19889162	318
CNVR_1311	chr13	19985867	20021392	35526
CNVR_1312	chr13	20795176	20795483	308
CNVR_1313	chr13	22669774	22783027	113254
CNVR_1314	chr13	22974265	23131738	157474
CNVR_1315	chr13	23268208	23337165	68958
CNVR_1316	chr13	23826842	23827184	343
CNVR_1317	chr13	24170293	24170512	220
CNVR_1318	chr13	24911850	25035608	123759
CNVR_1319	chr13	25554088	25554193	106
CNVR_1320	chr13	25578807	25586224	7418
CNVR_1321	chr13	25609887	25610329	443
CNVR_1322	chr13	27010816	27011231	416
CNVR_1323	chr13	27011461	27012957	1497
CNVR_1324	chr13	27698937	27699120	184
CNVR_1325	chr13	28207951	28208125	175
CNVR_1326	chr13	28218540	28227698	9159
CNVR_1327	chr13	29946602	29946773	172
CNVR_1328	chr13	31376653	31511738	135086
CNVR_1329	chr13	33038532	33039516	985
CNVR_1330	chr13	33819055	34224927	405873
CNVR_1331	chr13	34370611	34370901	291
CNVR_1332	chr13	34371977	34372106	130
CNVR_1333	chr13	35226503	35226876	374
CNVR_1334	chr13	38152533	38152816	284
CNVR_1335	chr13	38154464	38154601	138
CNVR_1336	chr13	38556758	38575086	18329
CNVR_1337	chr13	39110924	39111555	632
CNVR_1338	chr13	39161401	39161504	104
CNVR_1339	chr13	39248043	39248186	144
CNVR_1340	chr13	39487873	39494917	7045
CNVR_1341	chr13	39551630	39552057	428
CNVR_1342	chr13	39573372	39594524	21153
CNVR_1343	chr13	39910705	39911120	416
CNVR_1344	chr13	39913063	39913308	246
CNVR_1345	chr13	39914445	39915104	660
CNVR_1346	chr13	40364609	40364753	145
CNVR_1347	chr13	40695498	40696270	773
CNVR_1348	chr13	40933088	40949791	16704
CNVR_1349	chr13	41117332	41118212	881
CNVR_1350	chr13	41311498	41316707	5210
CNVR_1351	chr13	41489935	41491093	1159
CNVR_1352	chr13	42017216	42054059	36844
CNVR_1353	chr14	130169	131125	957
CNVR_1354	chr14	1013942	1014439	498
CNVR_1355	chr14	1014466	1021141	6676
CNVR_1356	chr14	3359939	3361584	1646
CNVR_1357	chr14	3514843	3652662	137820
CNVR_1358	chr14	4337358	4338889	1532
CNVR_1359	chr14	4547567	4556127	8561
CNVR_1360	chr14	4669949	4692852	22904
CNVR_1361	chr14	5507702	5549417	41716
CNVR_1362	chr14	7720546	7720827	282
CNVR_1363	chr14	8229733	8232477	2745
CNVR_1364	chr14	9404340	9404477	138
CNVR_1365	chr14	10022046	10255815	233770
CNVR_1366	chr14	10323542	10327446	3905
CNVR_1367	chr14	11407534	11572543	165010
CNVR_1368	chr14	16853165	16857329	4165
CNVR_1369	chr14	19150017	19304052	154036
CNVR_1370	chr14	19566990	19567987	998
CNVR_1371	chr14	21775322	21775483	162
CNVR_1372	chr14	24786405	24786630	226
CNVR_1373	chr14	26609557	26618685	9129
CNVR_1374	chr14	26628158	26629072	915
CNVR_1375	chr14	26934314	26936220	1907
CNVR_1376	chr14	27936687	27938183	1497
CNVR_1377	chr14	27963706	27963959	254
CNVR_1378	chr14	27975560	27989174	13615
CNVR_1379	chr14	28100285	28100822	538
CNVR_1380	chr14	28248477	28249244	768
CNVR_1381	chr14	28287515	28290507	2993
CNVR_1382	chr14	28304654	28342430	37777
CNVR_1383	chr14	28370203	28382586	12384
CNVR_1384	chr14	28966631	28967327	697
CNVR_1385	chr14	30310520	30316459	5940
CNVR_1386	chr14	31260124	31349795	89672
CNVR_1387	chr14	35510630	35510878	249
CNVR_1388	chr14	35514825	35515180	356
CNVR_1389	chr14	35515783	35516016	234
CNVR_1390	chr14	35522489	35522841	353
CNVR_1391	chr14	35592966	35593092	127
CNVR_1392	chr14	35610617	35610910	294
CNVR_1393	chr14	35728913	35729188	276
CNVR_1394	chr14	35745531	35749070	3540
CNVR_1395	chr14	35784741	35831318	46578
CNVR_1396	chr14	36072306	36072510	205
CNVR_1397	chr14	38090108	38090441	334
CNVR_1398	chr14	39120934	39121101	168
CNVR_1399	chr14	39766964	39767460	497
CNVR_1400	chr14	40129130	40202728	73599
CNVR_1401	chr14	41266732	41267412	681
CNVR_1402	chr14	42774420	42775595	1176
CNVR_1403	chr14	47205756	47208255	2500
CNVR_1404	chr14	49359471	49359571	101
CNVR_1405	chr14	50468941	50469108	168
CNVR_1406	chr14	50604573	50613305	8733
CNVR_1407	chr14	51239818	51240737	920
CNVR_1408	chr14	56623481	56623642	162
CNVR_1409	chr14	56693701	56822679	128979
CNVR_1410	chr14	57948920	57949223	304
CNVR_1411	chr14	58998221	59016019	17799
CNVR_1412	chr14	60072027	60072281	255
CNVR_1413	chr14	62817630	62912816	95187
CNVR_1414	chr14	63674489	65783442	2108954
CNVR_1415	chr14	66866997	66869129	2133
CNVR_1416	chr14	67022191	67022466	276
CNVR_1417	chr14	67096742	67096865	124
CNVR_1418	chr14	71685102	71689468	4367
CNVR_1419	chr14	72364924	72365147	224
CNVR_1420	chr14	74312752	74506448	193697
CNVR_1421	chr14	77248477	77248582	106
CNVR_1422	chr14	83883015	83883116	102
CNVR_1423	chr14	85170177	85170960	784
CNVR_1424	chr14	85811383	85813657	2275
CNVR_1425	chr14	86166523	86166623	101
CNVR_1426	chr14	88136018	88137011	994
CNVR_1427	chr14	88300845	88313609	12765
CNVR_1428	chr14	88621511	88625339	3829
CNVR_1429	chr14	88625380	88687945	62566
CNVR_1430	chr14	88735120	88735461	342
CNVR_1431	chr14	89706920	89707094	175
CNVR_1432	chr14	89873024	89873580	557
CNVR_1433	chr14	89873617	89874173	557
CNVR_1434	chr14	91346776	91687834	341059
CNVR_1435	chr14	91906204	91906349	146
CNVR_1436	chr14	91908311	91909213	903
CNVR_1437	chr14	92408863	92504220	95358
CNVR_1438	chr14	92513520	92513643	124
CNVR_1439	chr14	92695828	92716934	21107
CNVR_1440	chr14	92720245	92730037	9793
CNVR_1441	chr14	92993925	93896952	903028
CNVR_1442	chr15	874951	875309	359
CNVR_1443	chr15	1154670	1154993	324
CNVR_1444	chr15	1455415	1476810	21396
CNVR_1445	chr15	3162112	3163638	1527
CNVR_1446	chr15	4690879	4820890	130012
CNVR_1447	chr15	5566635	6858185	1291551
CNVR_1448	chr15	7170236	7170476	241
CNVR_1449	chr15	9609161	9609963	803
CNVR_1450	chr15	10489028	10513790	24763
CNVR_1451	chr15	10625187	10687065	61879
CNVR_1452	chr15	10933710	10933969	260
CNVR_1453	chr15	12144081	12148364	4284
CNVR_1454	chr15	12171160	12172425	1266
CNVR_1455	chr15	12222377	12227332	4956
CNVR_1456	chr15	12330570	12338790	8221
CNVR_1457	chr15	12580347	12757121	176775
CNVR_1458	chr15	13230763	13256678	25916
CNVR_1459	chr15	13513734	13519497	5764
CNVR_1460	chr15	15104690	15147102	42413
CNVR_1461	chr15	15333419	15334771	1353
CNVR_1462	chr15	16441182	16441442	261
CNVR_1463	chr15	16676324	16856120	179797
CNVR_1464	chr15	16947780	16948655	876
CNVR_1465	chr15	17733390	17762769	29380
CNVR_1466	chr15	17994393	18062263	67871
CNVR_1467	chr15	19124567	19495348	370782
CNVR_1468	chr15	26121344	27582680	1461337
CNVR_1469	chr15	28455349	28456001	653
CNVR_1470	chr15	28614253	28614617	365
CNVR_1471	chr15	28684619	28684798	180
CNVR_1472	chr15	28857317	28857435	119
CNVR_1473	chr15	28861397	28956178	94782
CNVR_1474	chr15	29233496	29326600	93105
CNVR_1475	chr15	29747904	29750026	2123
CNVR_1476	chr15	29977119	30011330	34212
CNVR_1477	chr15	31635442	31648907	13466
CNVR_1478	chr15	31760116	31761474	1359
CNVR_1479	chr15	32098793	32110990	12198
CNVR_1480	chr15	32532088	32532504	417
CNVR_1481	chr15	32589881	32647239	57359
CNVR_1482	chr15	33871491	33911924	40434
CNVR_1483	chr15	34015946	34028203	12258
CNVR_1484	chr15	34678206	35413502	735297
CNVR_1485	chr15	36734634	36736965	2332
CNVR_1486	chr15	40624154	40624556	403
CNVR_1487	chr15	40624970	40625285	316
CNVR_1488	chr15	42389671	42653416	263746
CNVR_1489	chr15	45596937	45597617	681
CNVR_1490	chr15	51977239	52027688	50450
CNVR_1491	chr15	52926813	52947629	20817
CNVR_1492	chr15	56280455	56281212	758
CNVR_1493	chr15	60111429	60112010	582
CNVR_1494	chr15	60339488	60448853	109366
CNVR_1495	chr15	64068364	64070041	1678
CNVR_1496	chr15	64162220	64180876	18657
CNVR_1497	chr15	64262685	64263118	434
CNVR_1498	chr15	64366934	64412456	45523
CNVR_1499	chr15	64505460	64505621	162
CNVR_1500	chr15	64549608	64592783	43176
CNVR_1501	chr15	65547053	65547554	502
CNVR_1502	chr15	65583035	65583775	741
CNVR_1503	chr15	65815681	65826180	10500
CNVR_1504	chr15	67364503	67364750	248
CNVR_1505	chr15	68681388	68684856	3469
CNVR_1506	chr15	69029121	69029620	500
CNVR_1507	chr15	69199412	69206162	6751
CNVR_1508	chr15	69755651	69778535	22885
CNVR_1509	chr15	70127887	70128398	512
CNVR_1510	chr15	70735043	70735266	224
CNVR_1511	chr15	70810231	70812491	2261
CNVR_1512	chr15	71484544	71489231	4688
CNVR_1513	chr15	71760920	71774947	14028
CNVR_1514	chr15	71986895	71991856	4962
CNVR_1515	chr15	71999761	72040473	40713
CNVR_1516	chr15	74172224	74173756	1533
CNVR_1517	chr15	74278941	74279097	157
CNVR_1518	chr15	74280926	74282019	1094
CNVR_1519	chr15	74283794	74284938	1145
CNVR_1520	chr15	74559406	74751033	191628
CNVR_1521	chr15	75155676	75156067	392
CNVR_1522	chr15	77292864	77295283	2420
CNVR_1523	chr15	82046500	82046831	332
CNVR_1524	chr15	82917818	82945230	27413
CNVR_1525	chr15	83432869	83433127	259
CNVR_1526	chr15	84229910	84230283	374
CNVR_1527	chr15	86109693	86281718	172026
CNVR_1528	chr15	89904445	89905106	662
CNVR_1529	chr15	90154176	90264413	110238
CNVR_1530	chr16	1629433	1678477	49045
CNVR_1531	chr16	2363325	2377192	13868
CNVR_1532	chr16	2909533	2978445	68913
CNVR_1533	chr16	3536405	3538018	1614
CNVR_1534	chr16	3714285	3721188	6904
CNVR_1535	chr16	5546888	5547049	162
CNVR_1536	chr16	6927126	6927725	600
CNVR_1537	chr16	6979068	6997503	18436
CNVR_1538	chr16	7284442	7284725	284
CNVR_1539	chr16	8926401	8927736	1336
CNVR_1540	chr16	9378173	10615099	1236927
CNVR_1541	chr16	11183307	11183637	331
CNVR_1542	chr16	25575408	25614032	38625
CNVR_1543	chr16	26692885	26693687	803
CNVR_1544	chr16	26851801	26851965	165
CNVR_1545	chr16	30369035	30371352	2318
CNVR_1546	chr16	31735847	31859743	123897
CNVR_1547	chr16	32127970	32128170	201
CNVR_1548	chr16	33118048	33123181	5134
CNVR_1549	chr16	33865276	33987220	121945
CNVR_1550	chr16	34675117	34678949	3833
CNVR_1551	chr16	34696242	34697646	1405
CNVR_1552	chr16	34945101	34946731	1631
CNVR_1553	chr16	35054000	35054180	181
CNVR_1554	chr16	35278112	35279364	1253
CNVR_1555	chr16	35330375	35332444	2070
CNVR_1556	chr16	35676511	35676838	328
CNVR_1557	chr16	36895733	36897034	1302
CNVR_1558	chr16	36944705	36944944	240
CNVR_1559	chr16	37060630	37064949	4320
CNVR_1560	chr16	37522471	37522955	485
CNVR_1561	chr16	37772618	37773346	729
CNVR_1562	chr16	37895814	37896596	783
CNVR_1563	chr16	37930454	37932148	1695
CNVR_1564	chr16	38522845	38522980	136
CNVR_1565	chr16	39068104	39068510	407
CNVR_1566	chr16	39359927	39373170	13244
CNVR_1567	chr16	40750505	40751171	667
CNVR_1568	chr16	41016316	41066193	49878
CNVR_1569	chr16	43131427	43156995	25569
CNVR_1570	chr16	43285479	43292390	6912
CNVR_1571	chr16	43813524	43813617	94
CNVR_1572	chr16	44056673	44056853	181
CNVR_1573	chr16	44897217	45077917	180701
CNVR_1574	chr16	46076196	46076492	297
CNVR_1575	chr16	46077176	46246699	169524
CNVR_1576	chr16	46738660	46762987	24328
CNVR_1577	chr16	47764772	47865737	100966
CNVR_1578	chr16	48185850	48185991	142
CNVR_1579	chr16	48196686	48204912	8227
CNVR_1580	chr16	48213479	48213734	256
CNVR_1581	chr16	49145783	50539423	1393641
CNVR_1582	chr16	50929220	50932546	3327
CNVR_1583	chr16	51358478	51358714	237
CNVR_1584	chr16	51972706	51973437	732
CNVR_1585	chr16	55824433	55825273	841
CNVR_1586	chr16	56050234	56050447	214
CNVR_1587	chr16	56077093	56080412	3320
CNVR_1588	chr16	58903275	58942609	39335
CNVR_1589	chr16	62031080	62031491	412
CNVR_1590	chr16	62485751	62486145	395
CNVR_1591	chr16	63546145	63546261	117
CNVR_1592	chr16	65184363	65214611	30249
CNVR_1593	chr16	66152762	66160538	7777
CNVR_1594	chr16	67289599	67289847	249
CNVR_1595	chr16	68472834	68473006	173
CNVR_1596	chr16	68937544	68938102	559
CNVR_1597	chr16	69035150	69035390	241
CNVR_1598	chr16	72769606	72804694	35089
CNVR_1599	chr16	75595961	75596189	229
CNVR_1600	chr16	75597771	75598090	320
CNVR_1601	chr16	75598182	75721120	122939
CNVR_1602	chr16	76955403	76956241	839
CNVR_1603	chr16	80502597	80508971	6375
CNVR_1604	chr16	81835253	81919398	84146
CNVR_1605	chr16	82450087	82459663	9577
CNVR_1606	chr16	82643358	82643552	195
CNVR_1607	chr16	83841652	83843673	2022
CNVR_1608	chr16	83891346	83892391	1046
CNVR_1609	chr16	83895667	83895906	240
CNVR_1610	chr16	84740572	85013613	273042
CNVR_1611	chr16	86110881	86114008	3128
CNVR_1612	chr16	86768492	86949487	180996
CNVR_1613	chr16	87169370	87171158	1789
CNVR_1614	chr17	1010853	1038621	27769
CNVR_1615	chr17	1116261	1116428	168
CNVR_1616	chr17	1626080	1626223	144
CNVR_1617	chr17	2084900	2167529	82630
CNVR_1618	chr17	3982256	3982661	406
CNVR_1619	chr17	6112158	6112489	332
CNVR_1620	chr17	6260648	6260858	211
CNVR_1621	chr17	9783893	9784554	662
CNVR_1622	chr17	14432430	14522664	90235
CNVR_1623	chr17	17236599	17237580	982
CNVR_1624	chr17	18617139	19048272	431134
CNVR_1625	chr17	19334742	19413535	78794
CNVR_1626	chr17	21476540	21505554	29015
CNVR_1627	chr17	22585848	22587098	1251
CNVR_1628	chr17	27914112	27914667	556
CNVR_1629	chr17	28847508	28847716	209
CNVR_1630	chr17	28952406	28952587	182
CNVR_1631	chr17	29467536	29467717	182
CNVR_1632	chr17	30759522	30760163	642
CNVR_1633	chr17	31851405	33409951	1558547
CNVR_1634	chr17	35886761	36616365	729605
CNVR_1635	chr17	41518516	41518858	343
CNVR_1636	chr17	41523671	43591928	2068258
CNVR_1637	chr17	47175750	47175836	87
CNVR_1638	chr17	48481857	48482263	407
CNVR_1639	chr17	48858495	48858715	221
CNVR_1640	chr17	49812988	49813199	212
CNVR_1641	chr17	50486205	50486865	661
CNVR_1642	chr17	51795231	51817085	21855
CNVR_1643	chr17	58659798	58660191	394
CNVR_1644	chr17	62070170	62070603	434
CNVR_1645	chr17	62247320	62948593	701274
CNVR_1646	chr17	65639459	66221756	582298
CNVR_1647	chr17	66221864	66546699	324836
CNVR_1648	chr17	68993413	68995839	2427
CNVR_1649	chr17	69206771	69492928	286158
CNVR_1650	chr17	69604440	69604831	392
CNVR_1651	chr17	69728706	69887773	159068
CNVR_1652	chr17	71234352	71248322	13971
CNVR_1653	chr17	71589998	71590251	254
CNVR_1654	chr17	73920666	74181290	260625
CNVR_1655	chr17	74552436	74599244	46809
CNVR_1656	chr17	75144850	75948725	803876
CNVR_1657	chr17	79702807	79704985	2179
CNVR_1658	chr17	79920820	79923647	2828
CNVR_1659	chr18	334880	336913	2034
CNVR_1660	chr18	650615	650883	269
CNVR_1661	chr18	1546194	1546952	759
CNVR_1662	chr18	3300580	3355420	54841
CNVR_1663	chr18	3511473	3514193	2721
CNVR_1664	chr18	5395123	5395426	304
CNVR_1665	chr18	6100516	6101046	531
CNVR_1666	chr18	7310020	8223616	913597
CNVR_1667	chr18	9406533	9835825	429293
CNVR_1668	chr18	10237957	10835531	597575
CNVR_1669	chr18	12196680	12908270	711591
CNVR_1670	chr18	13012450	13162791	150342
CNVR_1671	chr18	14852166	15289684	437519
CNVR_1672	chr18	16647320	16647487	168
CNVR_1673	chr18	16933188	16978957	45770
CNVR_1674	chr18	18927498	18927702	205
CNVR_1675	chr18	19625710	19625968	259
CNVR_1676	chr18	30534973	30816015	281043
CNVR_1677	chr18	31026903	31266714	239812
CNVR_1678	chr18	32743257	33404780	661524
CNVR_1679	chr18	33824848	33921054	96207
CNVR_1680	chr18	36725118	37037051	311934
CNVR_1681	chr18	37772274	37772822	549
CNVR_1682	chr18	38534276	38534571	296
CNVR_1683	chr18	39046834	39050907	4074
CNVR_1684	chr18	39447872	39448032	161
CNVR_1685	chr18	41225036	41405653	180618
CNVR_1686	chr18	41929392	41931541	2150
CNVR_1687	chr18	45987475	45987649	175
CNVR_1688	chr18	47126236	47126586	351
CNVR_1689	chr18	47131043	47131169	127
CNVR_1690	chr18	48176482	48262789	86308
CNVR_1691	chr18	49142162	49219038	76877
CNVR_1692	chr18	50247733	50248131	399
CNVR_1693	chr18	51274973	51275848	876
CNVR_1694	chr18	52282137	52282359	223
CNVR_1695	chr18	54542194	54553435	11242
CNVR_1696	chr18	54582489	54583460	972
CNVR_1697	chr18	54627683	54628235	553
CNVR_1698	chr18	55745035	55768849	23815
CNVR_1699	chr18	56091992	56234552	142561
CNVR_1700	chr18	56689807	56690021	215
CNVR_1701	chr18	56700096	56700272	177
CNVR_1702	chr18	56729501	56729727	227
CNVR_1703	chr18	56844705	56845433	729
CNVR_1704	chr18	57423640	57423831	192
CNVR_1705	chr18	58237307	58508748	271442
CNVR_1706	chr18	59201930	59218891	16962
CNVR_1707	chr18	59405934	59406876	943
CNVR_1708	chr18	59834204	59847061	12858
CNVR_1709	chr18	62765019	62765334	316
CNVR_1710	chr18	67240798	67258071	17274
CNVR_1711	chr18	68407579	68407917	339
CNVR_1712	chr18	72920550	72921053	504
CNVR_1713	chr18	74779568	74780300	733
CNVR_1714	chr18	75329162	75329532	371
CNVR_1715	chr18	75801722	75801956	235
CNVR_1716	chr18	76212192	76225775	13584
CNVR_1717	chr18	76350100	76356359	6260
CNVR_1718	chr18	76380727	76380957	231
CNVR_1719	chr18	76464747	76570951	106205
CNVR_1720	chr18	76699926	76700134	209
CNVR_1721	chr18	79006305	79469158	462854
CNVR_1722	chr18	79653743	79658083	4341
CNVR_1723	chr18	82053990	82054227	238
CNVR_1724	chr19	142108	142961	854
CNVR_1725	chr19	2122198	2254870	132673
CNVR_1726	chr19	3677944	6057205	2379262
CNVR_1727	chr19	7124686	7977787	853102
CNVR_1728	chr19	8258996	8308789	49794
CNVR_1729	chr19	9641139	9641274	136
CNVR_1730	chr19	10246116	10247609	1494
CNVR_1731	chr19	10721675	10721928	254
CNVR_1732	chr19	11315630	11320385	4756
CNVR_1733	chr19	12809791	12817365	7575
CNVR_1734	chr19	18069553	18085059	15507
CNVR_1735	chr19	18818495	18822727	4233
CNVR_1736	chr19	19746614	20358799	612186
CNVR_1737	chr19	21500629	21500873	245
CNVR_1738	chr19	21597704	21598322	619
CNVR_1739	chr19	21689167	21689354	188
CNVR_1740	chr19	22346214	22346380	167
CNVR_1741	chr19	22479845	22480204	360
CNVR_1742	chr19	22765720	22765877	158
CNVR_1743	chr19	24064925	24110574	45650
CNVR_1744	chr19	25144919	25147742	2824
CNVR_1745	chr19	25280319	25514771	234453
CNVR_1746	chr19	25563831	25564219	389
CNVR_1747	chr19	27953241	27954103	863
CNVR_1748	chr19	28725598	28726346	749
CNVR_1749	chr19	30284097	30284269	173
CNVR_1750	chr19	32795674	32796059	386
CNVR_1751	chr19	33326737	33337992	11256
CNVR_1752	chr19	33586373	33651383	65011
CNVR_1753	chr19	34451438	34451626	189
CNVR_1754	chr19	34452658	34453938	1281
CNVR_1755	chr19	34502720	34575922	73203
CNVR_1756	chr19	35643937	35646093	2157
CNVR_1757	chr19	36404293	36419342	15050
CNVR_1758	chr19	36778370	36778713	344
CNVR_1759	chr19	36790211	36860583	70373
CNVR_1760	chr19	36886414	36886688	275
CNVR_1761	chr19	37019677	37019780	104
CNVR_1762	chr19	37152206	37152617	412
CNVR_1763	chr19	37153219	37153686	468
CNVR_1764	chr19	37178033	37178304	272
CNVR_1765	chr19	37414527	37414686	160
CNVR_1766	chr19	38746061	38752119	6059
CNVR_1767	chr19	39148591	39191105	42515
CNVR_1768	chr19	39579119	39579184	66
CNVR_1769	chr19	43699054	43699419	366
CNVR_1770	chr19	43711661	43711810	150
CNVR_1771	chr19	43712779	43712927	149
CNVR_1772	chr19	43927965	43937321	9357
CNVR_1773	chr19	44470667	44470950	284
CNVR_1774	chr19	45540900	45541070	171
CNVR_1775	chr19	45628017	45628450	434
CNVR_1776	chr19	45693975	45694234	260
CNVR_1777	chr19	45874637	45874836	200
CNVR_1778	chr19	48393341	48395227	1887
CNVR_1779	chr19	48527124	48527232	109
CNVR_1780	chr19	50880126	50880275	150
CNVR_1781	chr19	53760900	53761256	357
CNVR_1782	chr19	54927786	54931089	3304
CNVR_1783	chr19	55370801	55372063	1263
CNVR_1784	chr19	55373587	55413401	39815
CNVR_1785	chr19	57519639	59764482	2244844
CNVR_1786	chr20	632213	722193	89981
CNVR_1787	chr20	3260895	3301281	40387
CNVR_1788	chr20	3490350	3538197	47848
CNVR_1789	chr20	3846012	4477621	631610
CNVR_1790	chr20	4503861	4504260	400
CNVR_1791	chr20	4505165	4519395	14231
CNVR_1792	chr20	6280051	6287787	7737
CNVR_1793	chr20	6421683	6428351	6669
CNVR_1794	chr20	7388182	7390217	2036
CNVR_1795	chr20	7500062	7500534	473
CNVR_1796	chr20	7666742	7667046	305
CNVR_1797	chr20	7669292	7669522	231
CNVR_1798	chr20	7669818	7689502	19685
CNVR_1799	chr20	8442114	8448763	6650
CNVR_1800	chr20	10302028	10307225	5198
CNVR_1801	chr20	10696772	10696997	226
CNVR_1802	chr20	10863139	10863283	145
CNVR_1803	chr20	11060431	11060576	146
CNVR_1804	chr20	11364180	11364292	113
CNVR_1805	chr20	11864845	11865154	310
CNVR_1806	chr20	11897626	11897942	317
CNVR_1807	chr20	11899816	11900858	1043
CNVR_1808	chr20	15502410	15519782	17373
CNVR_1809	chr20	16833206	16944357	111152
CNVR_1810	chr20	19017614	19269596	251983
CNVR_1811	chr20	19761803	19762172	370
CNVR_1812	chr20	22421855	22423224	1370
CNVR_1813	chr20	24164455	24626742	462288
CNVR_1814	chr20	24841945	24842857	913
CNVR_1815	chr20	26266331	26542631	276301
CNVR_1816	chr20	26734309	26750490	16182
CNVR_1817	chr20	27461427	27517647	56221
CNVR_1818	chr20	27645068	27645189	122
CNVR_1819	chr20	27781720	27782649	930
CNVR_1820	chr20	27980706	28006977	26272
CNVR_1821	chr20	28304288	28595291	291004
CNVR_1822	chr20	28632067	28633042	976
CNVR_1823	chr20	28710683	28710931	249
CNVR_1824	chr20	28810049	28810831	783
CNVR_1825	chr20	28830156	28904049	73894
CNVR_1826	chr20	28944878	29462685	517808
CNVR_1827	chr20	29711908	29712007	100
CNVR_1828	chr20	29718705	29718924	220
CNVR_1829	chr20	29733335	29734014	680
CNVR_1830	chr20	29904169	30043841	139673
CNVR_1831	chr20	30522196	30523055	860
CNVR_1832	chr20	30595267	30725827	130561
CNVR_1833	chr20	30726229	31052981	326753
CNVR_1834	chr20	31387332	31387481	150
CNVR_1835	chr20	31419507	31419725	219
CNVR_1836	chr20	31428546	31429461	916
CNVR_1837	chr20	31526171	31526409	239
CNVR_1838	chr20	31550835	31552581	1747
CNVR_1839	chr20	31684795	31686439	1645
CNVR_1840	chr20	31895900	32596502	700603
CNVR_1841	chr20	32790106	32804263	14158
CNVR_1842	chr20	33106088	33123209	17122
CNVR_1843	chr20	33177504	33177621	118
CNVR_1844	chr20	33645307	33645442	136
CNVR_1845	chr20	33680240	33685737	5498
CNVR_1846	chr20	33742578	33744092	1515
CNVR_1847	chr20	33744795	33745099	305
CNVR_1848	chr20	33800618	33801050	433
CNVR_1849	chr20	33845900	33848271	2372
CNVR_1850	chr20	33918975	33920552	1578
CNVR_1851	chr20	33921068	33982206	61139
CNVR_1852	chr20	34748377	34748737	361
CNVR_1853	chr20	35019449	35019935	487
CNVR_1854	chr20	35241534	35244251	2718
CNVR_1855	chr20	35958499	35958725	227
CNVR_1856	chr20	37050676	37050803	128
CNVR_1857	chr20	39399561	39420691	21131
CNVR_1858	chr20	40539626	40539902	277
CNVR_1859	chr20	41440043	41440349	307
CNVR_1860	chr20	41781909	41835210	53302
CNVR_1861	chr20	42197951	42198120	170
CNVR_1862	chr20	42199553	42200751	1199
CNVR_1863	chr20	42212607	42213024	418
CNVR_1864	chr20	42302166	42302378	213
CNVR_1865	chr20	42327484	42327727	244
CNVR_1866	chr20	42398579	42402055	3477
CNVR_1867	chr20	43239989	43267348	27360
CNVR_1868	chr20	43704684	43829291	124608
CNVR_1869	chr20	45951643	46035876	84234
CNVR_1870	chr20	49710302	49712040	1739
CNVR_1871	chr20	50435262	50457315	22054
CNVR_1872	chr20	50463787	50575427	111641
CNVR_1873	chr20	52196589	52196806	218
CNVR_1874	chr20	52255973	52256275	303
CNVR_1875	chr20	52424480	52424988	509
CNVR_1876	chr20	52586394	52586533	140
CNVR_1877	chr20	53674460	53674653	194
CNVR_1878	chr20	53697291	53697474	184
CNVR_1879	chr20	54029764	54063135	33372
CNVR_1880	chr20	54219527	54224986	5460
CNVR_1881	chr20	55674114	56420683	746570
CNVR_1882	chr20	56605879	56606049	171
CNVR_1883	chr20	56660390	56698984	38595
CNVR_1884	chr20	56724825	56725019	195
CNVR_1885	chr20	61582835	61584468	1634
CNVR_1886	chr20	61841334	61853998	12665
CNVR_1887	chr20	64154534	64154986	453
CNVR_1888	chr21	24537	133791	109255
CNVR_1889	chr21	192295	197377	5083
CNVR_1890	chr21	282616	282695	80
CNVR_1891	chr21	710799	1377098	666300
CNVR_1892	chr21	1674651	1680674	6024
CNVR_1893	chr21	1953318	1974805	21488
CNVR_1894	chr21	2298745	2311569	12825
CNVR_1895	chr21	2313483	2313624	142
CNVR_1896	chr21	2676436	2676533	98
CNVR_1897	chr21	3224146	3316617	92472
CNVR_1898	chr21	4101029	4444645	343617
CNVR_1899	chr21	4597786	4597953	168
CNVR_1900	chr21	4671757	4672765	1009
CNVR_1901	chr21	6576612	6576756	145
CNVR_1902	chr21	6589411	6591834	2424
CNVR_1903	chr21	8030890	8050148	19259
CNVR_1904	chr21	8392609	8392863	255
CNVR_1905	chr21	10889571	10917376	27806
CNVR_1906	chr21	10953602	11635759	682158
CNVR_1907	chr21	12117956	12118132	177
CNVR_1908	chr21	13999699	13999784	86
CNVR_1909	chr21	15223289	15360973	137685
CNVR_1910	chr21	17151907	17152095	189
CNVR_1911	chr21	17729443	17909686	180244
CNVR_1912	chr21	19026520	19038573	12054
CNVR_1913	chr21	27135965	27143560	7596
CNVR_1914	chr21	28304009	28387546	83538
CNVR_1915	chr21	28664883	28707589	42707
CNVR_1916	chr21	28727428	28962004	234577
CNVR_1917	chr21	29136004	29137524	1521
CNVR_1918	chr21	30269373	30269710	338
CNVR_1919	chr21	30664718	30666632	1915
CNVR_1920	chr21	30951406	30951732	327
CNVR_1921	chr21	31669285	31774014	104730
CNVR_1922	chr21	32205071	32227250	22180
CNVR_1923	chr21	43218923	43219224	302
CNVR_1924	chr21	46528767	46922361	393595
CNVR_1925	chr21	49294771	49294951	181
CNVR_1926	chr21	49295015	49295264	250
CNVR_1927	chr21	51312412	51312839	428
CNVR_1928	chr21	51322883	51323750	868
CNVR_1929	chr21	53302417	53305523	3107
CNVR_1930	chr21	53922759	54821494	898736
CNVR_1931	chr21	55532046	55532324	279
CNVR_1932	chr22	359062	362798	3737
CNVR_1933	chr22	461345	540903	79559
CNVR_1934	chr22	1961126	1961303	178
CNVR_1935	chr22	2020271	2024657	4387
CNVR_1936	chr22	2142680	2450151	307472
CNVR_1937	chr22	2562913	2563444	532
CNVR_1938	chr22	4799479	4800134	656
CNVR_1939	chr22	5094501	5095089	589
CNVR_1940	chr22	5193647	5193801	155
CNVR_1941	chr22	7100588	7108740	8153
CNVR_1942	chr22	10519255	10561365	42111
CNVR_1943	chr22	11819157	11819686	530
CNVR_1944	chr22	12133623	12134236	614
CNVR_1945	chr22	14258936	14259174	239
CNVR_1946	chr22	17376337	17380742	4406
CNVR_1947	chr22	17424863	17424973	111
CNVR_1948	chr22	18400897	18401124	228
CNVR_1949	chr22	19048094	19051411	3318
CNVR_1950	chr22	19087317	19087485	169
CNVR_1951	chr22	20071789	20072106	318
CNVR_1952	chr22	22037809	22038116	308
CNVR_1953	chr22	23601250	23601364	115
CNVR_1954	chr22	24663426	24663987	562
CNVR_1955	chr22	25824367	25826930	2564
CNVR_1956	chr22	26066802	26081739	14938
CNVR_1957	chr22	26234767	26235198	432
CNVR_1958	chr22	27492422	27492638	217
CNVR_1959	chr22	27844159	27848587	4429
CNVR_1960	chr22	29123888	29136878	12991
CNVR_1961	chr22	29140276	29594470	454195
CNVR_1962	chr22	30531631	30532657	1027
CNVR_1963	chr22	31092070	31106013	13944
CNVR_1964	chr22	34851545	34851658	114
CNVR_1965	chr22	34895062	34900652	5591
CNVR_1966	chr22	34970058	34972858	2801
CNVR_1967	chr22	34979983	34980254	272
CNVR_1968	chr22	35965640	35968655	3016
CNVR_1969	chr22	37547229	37547445	217
CNVR_1970	chr22	37551413	37556040	4628
CNVR_1971	chr22	38722735	38844893	122159
CNVR_1972	chr22	39490590	39502334	11745
CNVR_1973	chr22	41030696	41031213	518
CNVR_1974	chr22	43212859	43213157	299
CNVR_1975	chr22	44632850	44633009	160
CNVR_1976	chr22	45630914	45631517	604
CNVR_1977	chr22	46274903	46275003	101
CNVR_1978	chr22	49332899	49333874	976
CNVR_1979	chr22	49438361	49441209	2849
CNVR_1980	chr22	49705918	49707254	1337
CNVR_1981	chr22	49894196	49897703	3508
CNVR_1982	chr23	222433	224937	2505
CNVR_1983	chr23	1500851	1511481	10631
CNVR_1984	chr23	2972181	4090564	1118384
CNVR_1985	chr23	4530567	4683357	152791
CNVR_1986	chr23	6142485	6142825	341
CNVR_1987	chr23	6670216	6670413	198
CNVR_1988	chr23	8498464	8729073	230610
CNVR_1989	chr23	9050371	9050509	139
CNVR_1990	chr23	10468584	10558395	89812
CNVR_1991	chr23	14030806	14182582	151777
CNVR_1992	chr23	14205022	14694765	489744
CNVR_1993	chr23	14811986	14812164	179
CNVR_1994	chr23	14814375	14814612	238
CNVR_1995	chr23	14815815	14816091	277
CNVR_1996	chr23	15435109	15475227	40119
CNVR_1997	chr23	17759645	17760611	967
CNVR_1998	chr23	19302840	19302950	111
CNVR_1999	chr23	20343790	20343948	159
[truncated: 351 more rows]

## Sheet: All_CNVPOrdered
Comparison 1			Comparison 2			Comparison 3
CNV 1	test		CNV2	CNV3Ps		CNV3	test
CNVR_1261	0.019173		CNVR_0753	0.0101304		CNVR_1354	0.0109751
CNVR_1936	0.0264418		CNVR_0873	0.0120853		CNVR_0458	0.0260794
CNVR_0645	0.0303238		CNVR_1936	0.0321815		CNVR_0645	0.0290193
CNVR_1354	0.0362827		CNVR_0391	0.0326094		CNVR_1483	0.0399213
CNVR_0873	0.0544369		CNVR_0179	0.0334899		CNVR_1253	0.0401604
CNVR_1483	0.0593947		CNVR_1261	0.033965		CNVR_1815	0.0413914
CNVR_0753	0.0659768		CNVR_1905	0.0482692		CNVR_1237	0.0488423
CNVR_1457	0.0667596		CNVR_0868	0.0612146		CNVR_0777	0.0499777
CNVR_1166	0.0715591		CNVR_1084	0.062855		CNVR_0841	0.0530247
CNVR_1815	0.0790491		CNVR_1148	0.0641866		CNVR_1457	0.0540109
CNVR_1074	0.0844205		CNVR_1074	0.0873072		CNVR_0881	0.0604289
CNVR_0868	0.10261		CNVR_0090	0.0880761		CNVR_2115	0.0633011
CNVR_1237	0.106754		CNVR_1190	0.0882062		CNVR_0112	0.0639324
CNVR_1122	0.112388		CNVR_0643	0.0914091		CNVR_1909	0.0697931
CNVR_0391	0.117232		CNVR_1189	0.0971303		CNVR_1936	0.074018
CNVR_1293	0.121556		CNVR_0915	0.10311		CNVR_0137	0.074887
CNVR_1905	0.122032		CNVR_0708	0.108013		CNVR_1293	0.0788709
CNVR_0773	0.13018		CNVR_0890	0.10838		CNVR_1261	0.0813242
CNVR_0458	0.130779		CNVR_0218	0.110601		CNVR_1930	0.0824158
CNVR_2115	0.131219		CNVR_0465	0.110615		CNVR_1166	0.084361
CNVR_1097	0.13557		CNVR_1900	0.110871		CNVR_0008	0.0878381
CNVR_1253	0.13651		CNVR_1458	0.111695		CNVR_2174	0.0891344
CNVR_0008	0.139944		CNVR_0463	0.123782		CNVR_1555	0.0928091
CNVR_1418	0.157679		CNVR_0525	0.126266		CNVR_1198	0.0941624
CNVR_2221	0.160157		CNVR_1081	0.128234		CNVR_1513	0.0985849
CNVR_0643	0.188493		CNVR_0645	0.128611		CNVR_1971	0.111661
CNVR_1678	0.193745		CNVR_0094	0.129254		CNVR_0309	0.11343
CNVR_1190	0.194602		CNVR_1881	0.135123		CNVR_1841	0.114328
CNVR_0890	0.195951		CNVR_0743	0.135193		CNVR_1662	0.119684
CNVR_0915	0.204958		CNVR_1122	0.135547		CNVR_1097	0.12376
CNVR_0525	0.212065		CNVR_0742	0.139554		CNVR_1274	0.140899
CNVR_0635	0.225166		CNVR_1764	0.139793		CNVR_1826	0.149904
CNVR_1915	0.230354		CNVR_0939	0.14053		CNVR_0269	0.15104
CNVR_1900	0.237406		CNVR_1786	0.146216		CNVR_0322	0.153913
CNVR_0881	0.237701		CNVR_0664	0.1475		CNVR_2234	0.15885
CNVR_0076	0.239896		CNVR_0949	0.149696		CNVR_2107	0.161239
CNVR_1473	0.255928		CNVR_1027	0.153132		CNVR_2237	0.162794
CNVR_1909	0.262604		CNVR_0056	0.156166		CNVR_0088	0.163527
CNVR_0708	0.264237		CNVR_0773	0.158931		CNVR_0076	0.164981
CNVR_1874	0.270338		CNVR_0212	0.160537		CNVR_1328	0.171146
CNVR_0237	0.276379		CNVR_1721	0.165236		CNVR_1383	0.173899
CNVR_1148	0.278419		CNVR_1345	0.168864		CNVR_1268	0.177435
CNVR_1455	0.287916		CNVR_2051	0.176407		CNVR_1260	0.178015
CNVR_0842	0.294343		CNVR_2234	0.176412		CNVR_1074	0.178281
CNVR_0664	0.29626		CNVR_1166	0.179104		CNVR_0154	0.182245
CNVR_0606	0.30008		CNVR_1483	0.181291		CNVR_0409	0.184381
CNVR_0593	0.300657		CNVR_1095	0.181427		CNVR_2011	0.184488
CNVR_1474	0.301526		CNVR_1457	0.182906		CNVR_1636	0.187221
CNVR_0094	0.306256		CNVR_1355	0.185885		CNVR_1084	0.187467
CNVR_1351	0.306754		CNVR_0295	0.189518		CNVR_0006	0.192393
CNVR_0939	0.307035		CNVR_0993	0.192112		CNVR_1859	0.199032
CNVR_1841	0.308595		CNVR_1700	0.192922		CNVR_0217	0.199663
CNVR_2127	0.308704		CNVR_0128	0.194288		CNVR_2145	0.200479
CNVR_0847	0.312907		CNVR_1787	0.196726		CNVR_0785	0.200527
CNVR_2149	0.317209		CNVR_1870	0.196915		CNVR_1956	0.200651
CNVR_0137	0.320305		CNVR_0735	0.199355		CNVR_2059	0.213569
CNVR_1813	0.326882		CNVR_1066	0.200972		CNVR_0814	0.219067
CNVR_1833	0.330544		CNVR_0321	0.201898		CNVR_2083	0.222987
CNVR_1002	0.335268		CNVR_0816	0.202033		CNVR_1263	0.230647
CNVR_1555	0.339864		CNVR_1214	0.202204		CNVR_2118	0.238848
CNVR_1278	0.34139		CNVR_2243	0.203174		CNVR_1122	0.244064
CNVR_0993	0.342561		CNVR_2152	0.203279		CNVR_0847	0.247441
CNVR_2107	0.343028		CNVR_1874	0.205366		CNVR_0169	0.249155
CNVR_1027	0.346082		CNVR_1085	0.207509		CNVR_1678	0.252626
CNVR_0169	0.347239		CNVR_1002	0.21149		CNVR_2232	0.25493
CNVR_1458	0.352084		CNVR_1418	0.214819		CNVR_0250	0.255496
CNVR_1965	0.353557		CNVR_1678	0.21793		CNVR_0465	0.256833
CNVR_0218	0.355956		CNVR_1726	0.219095		CNVR_2221	0.261694
CNVR_1342	0.35657		CNVR_0412	0.223336		CNVR_1187	0.26419
CNVR_1066	0.356593		CNVR_2221	0.225817		CNVR_2069	0.266439
CNVR_1513	0.356685		CNVR_0635	0.22785		CNVR_2149	0.273412
CNVR_1198	0.356925		CNVR_2089	0.228299		CNVR_1255	0.276083
CNVR_1636	0.357773		CNVR_1702	0.229675		CNVR_0050	0.279331
CNVR_0322	0.358083		CNVR_0632	0.229686		CNVR_2251	0.281156
CNVR_1255	0.367909		CNVR_1407	0.22993		CNVR_1486	0.28153
CNVR_1894	0.372358		CNVR_1859	0.230183		CNVR_1455	0.283633
CNVR_2145	0.37305		CNVR_2054	0.231243		CNVR_2165	0.284531
CNVR_0777	0.373239		CNVR_0794	0.2333		CNVR_1418	0.284891
CNVR_1268	0.374495		CNVR_1915	0.233724		CNVR_0639	0.287119
CNVR_1260	0.375544		CNVR_0462	0.233882		CNVR_0162	0.287996
CNVR_0154	0.378018		CNVR_0536	0.234475		CNVR_0842	0.28943
CNVR_1061	0.380491		CNVR_1278	0.235895		CNVR_0773	0.289497
CNVR_0162	0.381587		CNVR_0894	0.236604		CNVR_2072	0.290513
CNVR_0248	0.384163		CNVR_1246	0.238735		CNVR_1764	0.295355
CNVR_0417	0.385116		CNVR_0785	0.239357		CNVR_2127	0.296268
CNVR_2118	0.386097		CNVR_0558	0.239998		CNVR_1061	0.298337
CNVR_0949	0.386236		CNVR_0637	0.241343		CNVR_0160	0.299678
CNVR_1446	0.386628		CNVR_0738	0.24247		CNVR_2024	0.301934
CNVR_0295	0.392734		CNVR_2165	0.24604		CNVR_1013	0.304986
CNVR_0841	0.393176		CNVR_1473	0.246956		CNVR_1624	0.306462
CNVR_0056	0.39337		CNVR_1317	0.256478		CNVR_1277	0.31006
CNVR_2181	0.395956		CNVR_1077	0.257444		CNVR_1216	0.312502
CNVR_1623	0.397998		CNVR_1144	0.258629		CNVR_0251	0.319321
CNVR_0463	0.398651		CNVR_1640	0.258957		CNVR_0689	0.326737
CNVR_1700	0.400489		CNVR_1838	0.264326		CNVR_0482	0.328061
CNVR_1826	0.402151		CNVR_1304	0.265933		CNVR_2213	0.329374
CNVR_1355	0.406264		CNVR_0722	0.266088		CNVR_2246	0.329672
CNVR_1752	0.408496		CNVR_1097	0.26761		CNVR_1652	0.335554
CNVR_1400	0.412139		CNVR_0606	0.267653		CNVR_0610	0.335554
CNVR_0894	0.419383		CNVR_1138	0.270273		CNVR_0052	0.340177
CNVR_0128	0.423224		CNVR_2128	0.272155		CNVR_0237	0.341367
CNVR_2015	0.430757		CNVR_1107	0.272545		CNVR_1308	0.342132
CNVR_1956	0.436675		CNVR_1813	0.272887		CNVR_0593	0.343487
CNVR_0462	0.437983		CNVR_1370	0.2766		CNVR_1577	0.34689
CNVR_1246	0.440989		CNVR_1188	0.277599		CNVR_0873	0.346904
CNVR_1039	0.442069		CNVR_1469	0.277633		CNVR_2181	0.349781
CNVR_0558	0.448197		CNVR_1023	0.278379		CNVR_0179	0.350252
CNVR_1693	0.452187		CNVR_0331	0.27927		CNVR_1272	0.35201
CNVR_1680	0.455264		CNVR_2015	0.281794		CNVR_1085	0.353449
CNVR_1662	0.458556		CNVR_2009	0.286619		CNVR_1693	0.356704
CNVR_1786	0.45939		CNVR_1926	0.28678		CNVR_1642	0.357768
CNVR_0742	0.460383		CNVR_1474	0.286833		CNVR_2175	0.359971
CNVR_1214	0.462445		CNVR_1015	0.28734		CNVR_1825	0.367001
CNVR_0217	0.467193		CNVR_0063	0.291507		CNVR_2262	0.370763
CNVR_0876	0.467295		CNVR_0052	0.291649		CNVR_1167	0.373317
CNVR_1721	0.468517		CNVR_1885	0.292599		CNVR_2030	0.373893
CNVR_1725	0.468737		CNVR_0084	0.292785		CNVR_1891	0.37424
CNVR_0743	0.470975		CNVR_0493	0.293246		CNVR_0456	0.377432
CNVR_1971	0.474122		CNVR_0245	0.293608		CNVR_1351	0.385905
CNVR_0589	0.481495		CNVR_1446	0.295415		CNVR_0849	0.387034
CNVR_1081	0.485372		CNVR_1634	0.29689		CNVR_2239	0.387278
CNVR_1759	0.488655		CNVR_1930	0.301234		CNVR_2200	0.388868
CNVR_1138	0.489468		CNVR_2157	0.303455		CNVR_1039	0.390115
CNVR_0212	0.491677		CNVR_2060	0.304606		CNVR_0216	0.391
CNVR_0816	0.492042		CNVR_1830	0.308676		CNVR_1189	0.396292
CNVR_1870	0.492752		CNVR_1532	0.308718		CNVR_2148	0.397451
CNVR_1345	0.492965		CNVR_1785	0.312669		CNVR_1915	0.39843
CNVR_0493	0.493153		CNVR_1185	0.313966		CNVR_1879	0.398643
CNVR_0179	0.493268		CNVR_1570	0.315686		CNVR_1914	0.404673
CNVR_1532	0.49572		CNVR_0814	0.317145		CNVR_0895	0.410258
CNVR_0090	0.497165		CNVR_1815	0.317497		CNVR_0875	0.410296
CNVR_0905	0.499537		CNVR_1328	0.32428		CNVR_1058	0.410509
CNVR_1881	0.50251		CNVR_0281	0.324424		CNVR_2060	0.414612
CNVR_0245	0.506491		CNVR_1383	0.324587		CNVR_0660	0.420235
CNVR_0106	0.515022		CNVR_0905	0.329067		CNVR_0432	0.420244
CNVR_1185	0.515283		CNVR_1256	0.329664		CNVR_0876	0.42095
CNVR_0084	0.515404		CNVR_1988	0.330455		CNVR_1894	0.421573
CNVR_0269	0.515974		CNVR_1624	0.333282		CNVR_0632	0.424844
CNVR_0010	0.517166		CNVR_1400	0.333663		CNVR_1965	0.427686
CNVR_0309	0.521057		CNVR_0417	0.337177		CNVR_0570	0.432284
CNVR_1407	0.522886		CNVR_0885	0.337254		CNVR_1833	0.432463
CNVR_1921	0.523379		CNVR_1921	0.337919		CNVR_0395	0.434913
CNVR_0875	0.523696		CNVR_0554	0.338002		CNVR_0940	0.435843
CNVR_0216	0.525321		CNVR_2098	0.338084		CNVR_2038	0.435921
CNVR_1633	0.528643		CNVR_2241	0.338883		CNVR_0149	0.437174
CNVR_0734	0.532066		CNVR_1623	0.34014		CNVR_2089	0.440611
CNVR_0689	0.539125		CNVR_1715	0.340467		CNVR_1473	0.443917
CNVR_2152	0.542563		CNVR_1833	0.340595		CNVR_1983	0.447395
CNVR_0063	0.543374		CNVR_1611	0.34109		CNVR_1359	0.448745
CNVR_0149	0.543929		CNVR_1342	0.341118		CNVR_1107	0.448907
CNVR_0637	0.544555		CNVR_1759	0.341574		CNVR_0635	0.45229
CNVR_1988	0.545451		CNVR_0547	0.341976		CNVR_0868	0.452618
CNVR_1274	0.546548		CNVR_2194	0.342179		CNVR_1832	0.452837
CNVR_1095	0.546647		CNVR_0237	0.342785		CNVR_1752	0.456635
CNVR_2054	0.549154		CNVR_1222	0.343497		CNVR_1787	0.459803
CNVR_1077	0.550852		CNVR_0010	0.344484		CNVR_0571	0.463383
CNVR_1370	0.552404		CNVR_0620	0.345165		CNVR_1707	0.476333
CNVR_0735	0.552853		CNVR_1351	0.346592		CNVR_1108	0.479237
CNVR_1047	0.560036		CNVR_0746	0.350347		CNVR_1633	0.486882
CNVR_1187	0.563847		CNVR_0409	0.354334		CNVR_1533	0.487726
CNVR_2102	0.566308		CNVR_0965	0.35586		CNVR_0470	0.489644
CNVR_0112	0.566974		CNVR_1725	0.358387		CNVR_1342	0.489856
CNVR_0321	0.57437		CNVR_2264	0.358461		CNVR_0919	0.492929
CNVR_1188	0.576398		CNVR_2090	0.358646		CNVR_1119	0.494754
CNVR_1726	0.580115		CNVR_0660	0.361515		CNVR_0224	0.496761
CNVR_2174	0.582134		CNVR_0610	0.362367		CNVR_0106	0.497812
CNVR_0536	0.586056		CNVR_1293	0.363347		CNVR_1222	0.499582
CNVR_1838	0.590667		CNVR_0593	0.363659		CNVR_1304	0.503541
CNVR_1990	0.591838		CNVR_1829	0.364313		CNVR_0331	0.504547
CNVR_1930	0.59192		CNVR_0663	0.366271		CNVR_1474	0.507492
CNVR_1640	0.594874		CNVR_1233	0.368664		CNVR_1905	0.507823
CNVR_2051	0.595797		CNVR_0251	0.368894		CNVR_0320	0.510656
CNVR_0885	0.597868		CNVR_0571	0.369361		CNVR_0915	0.5109
CNVR_1820	0.599402		CNVR_0248	0.369512		CNVR_1647	0.511797
CNVR_1013	0.602877		CNVR_1954	0.371435		CNVR_1317	0.512858
CNVR_1829	0.603593		CNVR_0125	0.372098		CNVR_1935	0.515449
CNVR_1203	0.606896		CNVR_0956	0.372415		CNVR_0606	0.51688
CNVR_0232	0.607271		CNVR_1533	0.379195		CNVR_1444	0.517524
CNVR_0006	0.608303		CNVR_0008	0.383717		CNVR_0502	0.518799
CNVR_1647	0.611329		CNVR_1990	0.384717		CNVR_1144	0.521745
CNVR_1233	0.611658		CNVR_0968	0.38813		CNVR_0090	0.52249
CNVR_1189	0.612283		CNVR_1972	0.389229		CNVR_1203	0.52422
CNVR_1469	0.612987		CNVR_0585	0.389352		CNVR_1972	0.525088
CNVR_2210	0.613192		CNVR_1680	0.391567		CNVR_2090	0.525193
CNVR_0956	0.61596		CNVR_1690	0.394229		CNVR_1340	0.537771
CNVR_0794	0.616538		CNVR_2174	0.395206		CNVR_2245	0.540141
CNVR_1570	0.619368		CNVR_0385	0.405193		CNVR_2103	0.542406
CNVR_0738	0.62107		CNVR_2071	0.406967		CNVR_2202	0.542557
CNVR_0250	0.62289		CNVR_0748	0.408374		CNVR_1821	0.542625
CNVR_2059	0.624851		CNVR_0821	0.408958		CNVR_0075	0.544846
CNVR_1702	0.62732		CNVR_2072	0.408982		CNVR_1813	0.546327
CNVR_2237	0.627567		CNVR_1047	0.411082		CNVR_0643	0.547823
CNVR_1023	0.630124		CNVR_0895	0.41109		CNVR_2009	0.548626
CNVR_0852	0.630879		CNVR_0470	0.411409		CNVR_0525	0.553185
CNVR_2243	0.632486		CNVR_1354	0.412799		CNVR_1874	0.555976
CNVR_0908	0.635213		CNVR_1161	0.412821		CNVR_1634	0.559665
CNVR_0125	0.63528		CNVR_1263	0.413166		CNVR_1978	0.561392
CNVR_2232	0.637466		CNVR_1167	0.415639		CNVR_0248	0.564226
CNVR_1088	0.638944		CNVR_1978	0.417512		CNVR_0616	0.564886
CNVR_0221	0.645104		CNVR_1652	0.418163		CNVR_2098	0.567012
CNVR_0034	0.646259		CNVR_0940	0.424137		CNVR_0412	0.567729
CNVR_2200	0.647395		CNVR_1340	0.426668		CNVR_1164	0.567984
CNVR_2024	0.647724		CNVR_1455	0.426749		CNVR_1836	0.569905
CNVR_0570	0.648628		CNVR_2039	0.42774		CNVR_0189	0.573111
CNVR_0651	0.654082		CNVR_0194	0.429715		CNVR_0281	0.57434
CNVR_1272	0.658196		CNVR_0421	0.43189		CNVR_0890	0.574972
CNVR_0200	0.661072		CNVR_2102	0.433798		CNVR_0145	0.57653
CNVR_1086	0.664093		CNVR_0320	0.437989		CNVR_0722	0.576747
CNVR_2148	0.66732		CNVR_0112	0.438181		CNVR_1611	0.579142
CNVR_1926	0.669018		CNVR_0734	0.439008		CNVR_2071	0.58118
CNVR_0965	0.672905		CNVR_0842	0.439343		CNVR_1783	0.582476
CNVR_1368	0.678221		CNVR_0919	0.443136		CNVR_0107	0.582519
CNVR_1891	0.679592		CNVR_1308	0.444706		CNVR_1885	0.582701
CNVR_1764	0.680452		CNVR_0764	0.455049		CNVR_1161	0.585511
CNVR_1715	0.680456		CNVR_1965	0.457717		CNVR_2194	0.586724
CNVR_0145	0.681783		CNVR_0107	0.457998		CNVR_2039	0.588615
CNVR_1830	0.683626		CNVR_1914	0.45813		CNVR_0385	0.594324
CNVR_1690	0.6839		CNVR_0364	0.458269		CNVR_2051	0.604225
CNVR_1256	0.686666		CNVR_1820	0.461279		CNVR_0620	0.605812
CNVR_1787	0.689946		CNVR_1758	0.463878		CNVR_0554	0.610336
CNVR_2128	0.690073		CNVR_0073	0.464786		CNVR_0547	0.612881
CNVR_1015	0.692258		CNVR_1237	0.465354		CNVR_1081	0.617642
CNVR_0722	0.69282		CNVR_1983	0.4655		CNVR_1881	0.618619
CNVR_2213	0.69328		CNVR_2127	0.466021		CNVR_1954	0.620539
CNVR_2241	0.702703		CNVR_1935	0.467551		CNVR_1307	0.623591
CNVR_1090	0.703726		CNVR_0088	0.469512		CNVR_0746	0.625403
CNVR_1785	0.703778		CNVR_2011	0.471537		CNVR_1278	0.626328
CNVR_0830	0.708115		CNVR_0589	0.47521		CNVR_2128	0.628047
CNVR_0465	0.709176		CNVR_1090	0.475641		CNVR_1190	0.629977
CNVR_0050	0.710385		CNVR_1752	0.47929		CNVR_0218	0.630354
CNVR_0412	0.711519		CNVR_2115	0.479351		CNVR_1446	0.631367
CNVR_0512	0.712423		CNVR_0177	0.483933		CNVR_2124	0.631534
CNVR_0088	0.717514		CNVR_0512	0.484098		CNVR_0118	0.633582
CNVR_1821	0.720149		CNVR_2030	0.485205		CNVR_2264	0.636648
CNVR_2089	0.720664		CNVR_0777	0.48825		CNVR_0498	0.639549
CNVR_1502	0.725717		CNVR_1486	0.492776		CNVR_1400	0.641061
CNVR_1108	0.726162		CNVR_0076	0.493369		CNVR_0738	0.64379
CNVR_2175	0.727458		CNVR_1894	0.50116		CNVR_0221	0.644139
CNVR_1313	0.72896		CNVR_1088	0.501313		CNVR_0589	0.647401
CNVR_1599	0.732252		CNVR_1374	0.507223		CNVR_0200	0.647748
CNVR_1670	0.734643		CNVR_1577	0.508919		CNVR_1730	0.648753
CNVR_1295	0.740468		CNVR_0616	0.509964		CNVR_2243	0.650076
CNVR_2103	0.74047		CNVR_1502	0.510507		CNVR_1121	0.654754
CNVR_0219	0.740589		CNVR_2119	0.512446		CNVR_1623	0.656464
CNVR_1634	0.741711		CNVR_1121	0.51377		CNVR_2157	0.6571
CNVR_0968	0.742092		CNVR_0034	0.519698		CNVR_0417	0.665303
CNVR_1885	0.742641		CNVR_1730	0.519963		CNVR_0761	0.665862
CNVR_2157	0.743628		CNVR_2237	0.522139		CNVR_0261	0.666494
CNVR_1317	0.743729		CNVR_2149	0.526759		CNVR_0247	0.670066
CNVR_0096	0.744435		CNVR_0502	0.530001		CNVR_0585	0.671027
CNVR_1304	0.745469		CNVR_2251	0.535253		CNVR_1854	0.671485
CNVR_0160	0.748674		CNVR_0224	0.535458		CNVR_2143	0.671706
CNVR_0554	0.753315		CNVR_1436	0.536501		CNVR_1015	0.672078
CNVR_0911	0.753771		CNVR_0232	0.54003		CNVR_0019	0.674882
CNVR_0663	0.755824		CNVR_0456	0.542542		CNVR_0748	0.676858
CNVR_2264	0.755925		CNVR_2069	0.542648		CNVR_1670	0.677716
CNVR_1568	0.756686		CNVR_1030	0.545439		CNVR_1614	0.679536
CNVR_0177	0.759657		CNVR_1444	0.54555		CNVR_2241	0.680388
CNVR_2083	0.759738		CNVR_1216	0.546338		CNVR_1926	0.68398
CNVR_1156	0.762633		CNVR_1599	0.549044		CNVR_1680	0.685373
CNVR_0547	0.763998		CNVR_1736	0.550393		CNVR_0663	0.68568
CNVR_2011	0.768524		CNVR_2210	0.550905		CNVR_1785	0.687382
CNVR_0281	0.768774		CNVR_2083	0.555595		CNVR_0165	0.687468
CNVR_0421	0.769678		CNVR_1836	0.558651		CNVR_0391	0.689027
CNVR_1263	0.769704		CNVR_2124	0.55918		CNVR_0821	0.690771
CNVR_1144	0.77191		CNVR_1277	0.559302		CNVR_0364	0.697859
CNVR_0585	0.773739		CNVR_0096	0.571865		CNVR_0194	0.698594
CNVR_2239	0.774281		CNVR_0482	0.574268		CNVR_0734	0.703274
CNVR_1328	0.77549		CNVR_0639	0.574839		CNVR_1313	0.706645
CNVR_1832	0.776303		CNVR_0847	0.576804		CNVR_0735	0.707859
CNVR_1954	0.777671		CNVR_1039	0.57681		CNVR_1023	0.710084
CNVR_1825	0.780678		CNVR_0123	0.582182		CNVR_0968	0.710716
CNVR_0331	0.781936		CNVR_0852	0.587895		CNVR_1374	0.710992
CNVR_0764	0.785159		CNVR_1642	0.58939		CNVR_0421	0.71383
CNVR_0748	0.785689		CNVR_1061	0.59097		CNVR_1726	0.716561
CNVR_2194	0.786341		CNVR_1879	0.591476		CNVR_0212	0.719077
CNVR_1107	0.786441		CNVR_0651	0.596852		CNVR_1130	0.729108
CNVR_0194	0.789487		CNVR_2246	0.598963		CNVR_0908	0.729848
CNVR_1611	0.791506		CNVR_2181	0.601334		CNVR_1786	0.7345
CNVR_2069	0.792605		CNVR_1253	0.605718		CNVR_1256	0.737128
CNVR_2262	0.792949		CNVR_2202	0.605898		CNVR_0536	0.74188
CNVR_2098	0.800839		CNVR_0395	0.611426		CNVR_2152	0.745636
CNVR_2245	0.801536		CNVR_0164	0.611436		CNVR_0742	0.746492
CNVR_1030	0.803569		CNVR_1974	0.612761		CNVR_1568	0.747303
CNVR_0821	0.803596		CNVR_1086	0.619782		CNVR_1095	0.749169
CNVR_1758	0.803729		CNVR_0432	0.631866		CNVR_0911	0.749826
CNVR_2009	0.807545		CNVR_1255	0.633369		CNVR_1002	0.749883
CNVR_1084	0.807902		CNVR_1058	0.634475		CNVR_0321	0.750669
CNVR_0620	0.807928		CNVR_0106	0.638502		CNVR_1715	0.750715
CNVR_2038	0.811631		CNVR_2059	0.641257		CNVR_1592	0.751062
CNVR_0073	0.811659		CNVR_1368	0.644378		CNVR_0073	0.751348
CNVR_0632	0.812118		CNVR_1707	0.646114		CNVR_1830	0.751824
CNVR_0247	0.812733		CNVR_0876	0.648167		CNVR_1758	0.754617
CNVR_1374	0.813281		CNVR_0849	0.652087		CNVR_0018	0.754725
CNVR_0075	0.81375		CNVR_0908	0.654305		CNVR_0764	0.757955
CNVR_1436	0.820908		CNVR_0006	0.654853		CNVR_1974	0.758772
CNVR_0123	0.82241		CNVR_0841	0.655251		CNVR_2119	0.75992
CNVR_1307	0.823115		CNVR_0162	0.655554		CNVR_0664	0.76058
CNVR_2246	0.823586		CNVR_0169	0.655608		CNVR_0219	0.761777
CNVR_2060	0.825295		CNVR_0830	0.656211		CNVR_1736	0.766852
CNVR_0482	0.828303		CNVR_0223	0.657222		CNVR_0794	0.773283
CNVR_0165	0.829246		CNVR_0160	0.657222		CNVR_1368	0.773898
CNVR_1972	0.8302		CNVR_0498	0.658321		CNVR_1436	0.782388
CNVR_0849	0.83067		CNVR_1119	0.659159		CNVR_0753	0.782575
CNVR_1216	0.830811		CNVR_1295	0.660104		CNVR_2054	0.785555
CNVR_0385	0.831753		CNVR_2239	0.66423		CNVR_0232	0.785715
CNVR_0409	0.833012		CNVR_0189	0.664232		CNVR_1721	0.786255
CNVR_1222	0.833746		CNVR_0309	0.666138		CNVR_1640	0.788451
CNVR_2119	0.835211		CNVR_0458	0.666777		CNVR_0965	0.788659
CNVR_1788	0.836524		CNVR_0261	0.670203		CNVR_1725	0.789488
CNVR_2090	0.838188		CNVR_2175	0.670221		CNVR_1494	0.793054
CNVR_0164	0.838952		CNVR_1156	0.67066		CNVR_0184	0.79447
CNVR_0761	0.839612		CNVR_1582	0.678136		CNVR_0993	0.795518
CNVR_1315	0.839836		CNVR_1825	0.684651		CNVR_0852	0.795803
CNVR_1161	0.841491		CNVR_1359	0.685699		CNVR_1759	0.797956
CNVR_0548	0.843256		CNVR_1693	0.696551		CNVR_1066	0.799407
CNVR_2014	0.845042		CNVR_1164	0.699012		CNVR_0223	0.800925
CNVR_2039	0.845746		CNVR_1783	0.699531		CNVR_1407	0.804828
CNVR_0364	0.847598		CNVR_1315	0.70032		CNVR_2015	0.807381
CNVR_2251	0.847667		CNVR_1274	0.704294		CNVR_1469	0.807715
CNVR_1978	0.849245		CNVR_2262	0.70472		CNVR_1086	0.809959
CNVR_0746	0.854128		CNVR_1633	0.712672		CNVR_1656	0.814001
CNVR_2072	0.861064		CNVR_0118	0.718098		CNVR_1345	0.824746
CNVR_1642	0.862327		CNVR_0881	0.718891		CNVR_0743	0.828016
CNVR_0184	0.862822		CNVR_1854	0.721223		CNVR_0939	0.828538
CNVR_1736	0.863237		CNVR_1614	0.726644		CNVR_0651	0.831605
CNVR_0019	0.867189		CNVR_1343	0.72893		CNVR_0463	0.834344
CNVR_0814	0.868601		CNVR_0154	0.734868		CNVR_0830	0.837126
CNVR_2165	0.869228		CNVR_0200	0.737917		CNVR_0123	0.841104
CNVR_0432	0.870979		CNVR_2038	0.738384		CNVR_1870	0.84119
CNVR_1359	0.871009		CNVR_1832	0.738834		CNVR_1570	0.842856
CNVR_1486	0.871585		CNVR_1909	0.744698		CNVR_1702	0.843347
CNVR_1085	0.872417		CNVR_2118	0.74577		CNVR_2210	0.844328
CNVR_2234	0.874931		CNVR_0221	0.749298		CNVR_1395	0.849025
CNVR_0018	0.879383		CNVR_0050	0.749406		CNVR_1690	0.853128
CNVR_0660	0.87939		CNVR_1788	0.753043		CNVR_2102	0.854766
CNVR_2071	0.880268		CNVR_0250	0.755217		CNVR_0177	0.855424
CNVR_1340	0.883695		CNVR_1494	0.758818		CNVR_2047	0.855548
CNVR_0456	0.886215		CNVR_1260	0.765639		CNVR_1838	0.856103
CNVR_0395	0.887038		CNVR_2143	0.768073		CNVR_1027	0.858799
CNVR_1383	0.887368		CNVR_2213	0.771685		CNVR_0637	0.863866
CNVR_1879	0.888627		CNVR_2232	0.776606		CNVR_0164	0.864131
CNVR_0107	0.889019		CNVR_2107	0.777316		CNVR_0531	0.869072
CNVR_0223	0.890253		CNVR_1647	0.7803		CNVR_0894	0.872476
CNVR_2162	0.890617		CNVR_1755	0.780401		CNVR_1188	0.877086
CNVR_1582	0.89197		CNVR_0875	0.782646		CNVR_1755	0.879525
CNVR_1058	0.895158		CNVR_0219	0.786218		CNVR_1582	0.88025
CNVR_1277	0.89856		CNVR_1971	0.786325		CNVR_0905	0.882863
CNVR_1121	0.901751		CNVR_2162	0.792207		CNVR_0245	0.887725
CNVR_1974	0.902723		CNVR_0149	0.795654		CNVR_1458	0.888601
CNVR_1164	0.904176		CNVR_0531	0.79588		CNVR_1343	0.890231
CNVR_1577	0.905744		CNVR_2014	0.797264		CNVR_1030	0.891142
CNVR_1707	0.912748		CNVR_0269	0.798881		CNVR_0010	0.891325
CNVR_1533	0.914089		CNVR_1568	0.806497		CNVR_1295	0.894691
CNVR_0616	0.915076		CNVR_1318	0.807135		CNVR_0558	0.89571
CNVR_1130	0.91557		CNVR_1203	0.807294		CNVR_0548	0.89627
CNVR_1343	0.918895		CNVR_2245	0.815749		CNVR_1047	0.896635
CNVR_1624	0.92099		CNVR_1656	0.819317		CNVR_0094	0.897196
CNVR_1592	0.922903		CNVR_0911	0.822117		CNVR_0462	0.898941
CNVR_1119	0.923488		CNVR_1198	0.829083		CNVR_1077	0.899951
CNVR_1677	0.925368		CNVR_1013	0.834603		CNVR_0493	0.900721
CNVR_1318	0.926214		CNVR_1891	0.83474		CNVR_1820	0.903388
CNVR_2143	0.930035		CNVR_1313	0.83723		CNVR_0816	0.906345
CNVR_2124	0.932676		CNVR_1662	0.839253		CNVR_1318	0.906884
CNVR_1755	0.935653		CNVR_0548	0.840829		CNVR_1088	0.910758
CNVR_0531	0.936741		CNVR_2145	0.849247		CNVR_1156	0.911315
CNVR_0320	0.937689		CNVR_0145	0.851465		CNVR_1532	0.913872
CNVR_0118	0.941545		CNVR_1272	0.862941		CNVR_0403	0.914938
CNVR_0639	0.942104		CNVR_0403	0.865392		CNVR_0125	0.914961
CNVR_0940	0.942352		CNVR_0217	0.867917		CNVR_1677	0.917861
CNVR_0919	0.943235		CNVR_1592	0.869862		CNVR_0063	0.919702
CNVR_0470	0.944627		CNVR_1130	0.870269		CNVR_0708	0.921044
CNVR_1783	0.945148		CNVR_1670	0.880986		CNVR_2014	0.927443
CNVR_1859	0.945514		CNVR_1636	0.882907		CNVR_1502	0.928301
CNVR_1935	0.946368		CNVR_0075	0.884186		CNVR_0034	0.931084
CNVR_0251	0.954313		CNVR_1395	0.888799		CNVR_1921	0.931488
CNVR_1730	0.95756		CNVR_0322	0.901778		CNVR_0295	0.93195
CNVR_1395	0.957874		CNVR_2024	0.904088		CNVR_0056	0.933616
CNVR_2030	0.958774		CNVR_0216	0.905012		CNVR_1246	0.937479
CNVR_2047	0.962694		CNVR_1307	0.907577		CNVR_1090	0.93878
CNVR_0403	0.96446		CNVR_0689	0.914138		CNVR_0885	0.941457
CNVR_1652	0.966143		CNVR_0019	0.919754		CNVR_0096	0.943959
CNVR_1983	0.971725		CNVR_1108	0.923862		CNVR_1700	0.945451
CNVR_1308	0.971963		CNVR_2047	0.923913		CNVR_1370	0.947664
CNVR_0610	0.972868		CNVR_0761	0.925139		CNVR_0956	0.948274
CNVR_0189	0.973096		CNVR_1187	0.927993		CNVR_1138	0.949686
CNVR_0052	0.97338		CNVR_1513	0.950928		CNVR_0084	0.949711
CNVR_0571	0.974736		CNVR_1268	0.953117		CNVR_1599	0.953029
CNVR_1494	0.975649		CNVR_2200	0.955177		CNVR_1829	0.958263
CNVR_0498	0.976655		CNVR_2103	0.955489		CNVR_0949	0.961667
CNVR_0502	0.981937		CNVR_1677	0.956386		CNVR_1355	0.962281
CNVR_1836	0.982251		CNVR_1821	0.957628		CNVR_1214	0.962606
CNVR_0895	0.983803		CNVR_1555	0.957847		CNVR_1315	0.965
CNVR_2202	0.984125		CNVR_0018	0.959122		CNVR_0512	0.9664
CNVR_1914	0.986553		CNVR_0137	0.961777		CNVR_1233	0.967656
CNVR_1614	0.989448		CNVR_1841	0.968581		CNVR_2162	0.970014
CNVR_0785	0.991501		CNVR_0570	0.971577		CNVR_1148	0.973925
CNVR_0224	0.992044		CNVR_0247	0.971895		CNVR_0128	0.978455
CNVR_1656	0.994289		CNVR_0184	0.976977		CNVR_1990	0.987382
CNVR_1444	0.99441		CNVR_2148	0.985161		CNVR_1900	0.987913
CNVR_0261	0.995094		CNVR_1826	0.99405		CNVR_1788	0.990494
CNVR_1167	0.99842		CNVR_1956	0.996512		CNVR_1185	0.992993
CNVR_1854	0.9999		CNVR_0165	0.998806		CNVR_1988	0.998016
